# Supplementary material for: Caesarean section rates in a tertiary teaching hospital in northern Uganda: a retrospective analysis using the robson ten group classification system
Source: BMC Pregnancy Childbirth. 2024 Jul 20;24:489. doi: 10.1186/s12884-024-06689-4 (PMC11264903; doi:10.1186/s12884-024-06689-4)
Supplement: Supplementary file 1 — Supplementary Material 1 [file 12884_2024_6689_MOESM1_ESM.xlsx]

## Sheet: Orginal
IPRN	Date of Admission	Date of Discharge from the hospital	LHS	Is the patient a referral in?	Patient Age	Mother's Weight	Mother's Height	What is the mother's HIV serostatus	Does the mother have any chronic illness	If YES above, which one chronic illness does she have?	If YES above, which one chronic illness does she have?/HTN	If YES above, which one chronic illness does she have?/DM	If YES above, which one chronic illness does she have?/SCD	If YES above, which one chronic illness does she have?/Heart Disease	If YES above, which one chronic illness does she have?/Others	If 'others' above, please specify	How many ANC visits did the mother attend?	Parity	Parity	Does the mother have history of abortion?	If YES above, how many previous abortions has she had?	Previous CS?	If YES above, how many previous CS	PS	Onset of Labour?	If induced, what method was used?	If combination above, please specify	Gestational Age	Number ofFetuses	If multiple, how many fetus?	Fetal presentation	If others, please specify	What was the final mode of delivery	CS	If AVD, specify the method used	If CS, (a) what is the indication	If none of above, Please specify	(b) Who performed it	What is the sex of the baby?	What was the fetal birth weight (kg)	Fetal Birthweight	What was the fetal APGAR score at one minute?	What was the fetal APGAR score at five minutes?	What was the fetal outcome ?	Group	Group Catergory
687	2019-09-05	2019-09-08	3	NO	34			Negative	NO								4	1	1 to 4	NO		NO	0		Spontaneous			Term (>=37weeks)	Singleton		Cephalic		CS	CS		None of above			Female	3900	> 3.5	9	10	Normal	3	Group 3
0	2019-10-29	2019-10-30	1	NO	25			Negative	NO								0	0	0	NO		NO	0		Spontaneous			Term (>=37weeks)	Multiple	2	Cephalic		CS	CS		Contracted Pelvis		Medical officer	Male	3900	> 3.5			Normal	8	Group 8
1027	2019-10-01	2019-10-02	1	NO	19			Negative	NO								0	2	1 to 4	NO		NO	0		Spontaneous			Term (>=37weeks)	Singleton		Cephalic		SVD						Male	3700	> 3.5	8	10	Normal	3	Group 3
344	2019-09-03	2019-09-04	1	NO	18			Negative	NO								0	0	0	NO		NO	0		Spontaneous			Term (>=37weeks)	Singleton		Cephalic		CS	CS		Prolonged labour		Medical officer	Male	3700	> 3.5	10	10	Normal	1	Group 1
930	2019-09-25	2019-10-27		NO	24			Positive	NO								0	1	1 to 4	NO		NO	0		Spontaneous			Term (>=37weeks)	Singleton		Breech		CS	CS		Breech		Medical officer	Female	3600	> 3.5	9	10	Normal	7	Group 7
635	2019-09-02	2019-09-02	0	NO	29			Negative	NO								4	5	>5	NO		NO	0		Spontaneous			Term (>=37weeks)	Singleton		Cephalic		CS	CS		Prolonged labour		Medical officer	Female	3500	> 3.5	10	10	Normal	3	Group 3
807	2019-09-15	2019-09-16	1	NO	23			Negative	NO								0	2	1 to 4	NO		NO	0		Spontaneous			Term (>=37weeks)	Singleton		Cephalic		CS	CS		None of above		Medical officer	Female	3500	> 3.5	10	10	Normal	3	Group 3
0	2019-09-21	2019-10-22		NO	19			Unknown	NO								0	0	0	NO		NO	0		Spontaneous			Preterm (<37weeks)	Singleton		Cephalic		CS	CS		None of above			Male	3500	> 3.5	10	10	Normal	10	Group 10
15	2019-09-10	2019-09-10	0	NO	26			Negative	NO								2	2	1 to 4	NO		NO	0		Spontaneous			Term (>=37weeks)	Singleton		Others		CS	CS		Prolonged labour		Medical officer	Female	3400	2.5-3.4	9	10	Normal	9	Group 9
0	2019-09-25	2019-10-27		NO	19			Negative	NO								0	0	0	NO		NO	0		Spontaneous			Term (>=37weeks)	Singleton		Cephalic		CS	CS		Contracted Pelvis		Medical officer	Female	3400	2.5-3.4	8	10	Normal	1	Group 1
0	2019-09-07	2019-09-08	1	NO	19			Negative	NO								0	1	1 to 4	NO		NO	0		Spontaneous			Term (>=37weeks)	Singleton		Breech		CS	CS		Prolonged labour		Medical officer	Male	3400	2.5-3.4	10	10	Normal	7	Group 7
690	2019-09-06	2019-09-06	0	NO	18			Negative	NO								0	0	0	NO		NO	0		Spontaneous			Term (>=37weeks)	Singleton		Others	Normal	SVD						Male	3400	2.5-3.4	9	10	Normal	9	Group 9
957	2019-09-26	2019-09-26	0	NO	25			Negative	NO								6	2	1 to 4	NO		NO	0		Spontaneous			Term (>=37weeks)	Singleton		Cephalic		CS	CS		None of above			Male	3300	2.5-3.4	10	10	Normal	3	Group 3
1021	2019-10-01	2023-10-02		NO	19			Negative	NO								0	1	1 to 4	NO		NO	0		Spontaneous			Term (>=37weeks)	Singleton		Cephalic		SVD						Male	3300	2.5-3.4	9	10	Normal	3	Group 3
2936	2019-09-28	2019-10-02	4	NO	25			Negative	NO								0	1	1 to 4	NO		NO	0		Spontaneous			Term (>=37weeks)	Singleton		Cephalic		CS	CS		Prolonged labour		Medical officer	Female	3200	2.5-3.4	9	10	Normal	3	Group 3
628	2019-09-01	2019-09-02	1	NO	24			Negative	NO								1	1	1 to 4	NO		NO	0		Spontaneous			Term (>=37weeks)	Singleton		Cephalic		CS	CS		Contracted Pelvis			Female	3200	2.5-3.4	8	10	Normal	3	Group 3
695	2019-09-07	2019-09-07	0	NO	23			Negative	NO								4	4	1 to 4	NO		NO	0		Spontaneous			Term (>=37weeks)	Singleton		Others	Normal	SVD						Male	3200	2.5-3.4	9	10	Normal	9	Group 9
2356	2023-09-26	2019-09-27		NO	36			Negative	NO								4	4	1 to 4	NO		NO	0		Spontaneous			Preterm (<37weeks)	Singleton		Cephalic		CS	CS		None of above		Medical officer	Male	3100	2.5-3.4	9	10	Normal	10	Group 10
793	2023-09-15	2019-09-17		NO	31			Negative	NO								3	1	1 to 4	NO		NO	0		Spontaneous			Term (>=37weeks)	Singleton		Cephalic		CS	CS		Prolonged labour		Medical officer	Female	3100	2.5-3.4	9	10	Normal	3	Group 3
747	2019-09-10	2019-09-11	1	NO	29			Negative	NO								2	2	1 to 4	NO		NO	0		Spontaneous			Term (>=37weeks)	Singleton		Breech		CS	CS		Prolonged labour		Medical officer	Male	3100	2.5-3.4	9	10	Normal	7	Group 7
805	2019-09-15	2019-09-16	1	NO	20			Negative	NO								0	0	0	NO		NO	0		Spontaneous			Term (>=37weeks)	Singleton		Others	Normal	SVD						Male	3100	2.5-3.4	8	10	Normal	9	Group 9
759	2019-09-11	2019-09-13	2	NO	25			Negative	NO								0	1	1 to 4	NO		NO	0		Spontaneous			Term (>=37weeks)	Singleton		Cephalic		CS	CS		Prolonged labour		Medical officer	Female	2900	2.5-3.4	8	10	Normal	3	Group 3
934	2019-09-08	2019-09-10	2	NO	18			Negative	NO								0	1	1 to 4	NO		NO	0		Spontaneous			Term (>=37weeks)	Singleton		Cephalic		CS	CS		Prolonged labour		Medical officer	Female	2900	2.5-3.4	10	10	Normal	3	Group 3
563	2019-08-27	2019-10-27		NO	17			Negative	NO								0	0	0	NO		NO	0		Spontaneous			Term (>=37weeks)	Singleton		Others	Contracted pelvic	CS	CS		Contracted Pelvis		Medical officer	Male	2900	2.5-3.4	10	10	Normal	9	Group 9
754	2019-09-10	2019-09-14	4	NO	27			Negative	NO								2	1	1 to 4	NO		NO	0		Spontaneous			Term (>=37weeks)	Singleton		Cephalic		CS	CS		Fetal distress		Medical officer	Female	2700	2.5-3.4	8	10	Normal	3	Group 3
887	2019-09-21	2019-09-21	0	NO	24			Negative	NO								2	2	1 to 4	NO		NO	0		Spontaneous			Term (>=37weeks)	Singleton		Cephalic		SVD						Male	2600	2.5-3.4	9	10	Normal	3	Group 3
907	2019-09-23	2019-10-23		NO	34			Negative	NO								2	0	0	NO		NO	0		Spontaneous			Preterm (<37weeks)	Singleton		Cephalic		CS	CS		Prolonged labour		Medical officer	Male	2500	2.5-3.4	9	10	Normal	10	Group 10
459	2019-09-20	2019-09-20	0	NO	17			Negative	NO								0	0	0	NO		NO	0		Spontaneous			Term (>=37weeks)	Singleton		Cephalic		SVD						Female	2500	2.5-3.4	9	10	Normal	1	Group 1
777	2019-09-05	2019-10-07		YES	17			Negative	NO								0	1	1 to 4	NO		NO	0		Spontaneous			Preterm (<37weeks)	Singleton		Others	Contracted pelvis	CS	CS		Contracted Pelvis		Medical officer	Male	2100	1.6-2.4	8	9	Normal	9	Group 9
79	2019-07-08	2019-07-10	2	NO	17	54	156.9	Unknown	NO								4	0	0	NO		NO	0		Spontaneous			Preterm (<37weeks)	Singleton		Cephalic		SVD						Male	1900	1.6-2.4	8	10	Admitted to NICU	10	Group 10
10	2019-07-01	2019-07-10	9	NO	18	52	156.5	Negative	NO								5	0	0	NO		NO	0		Spontaneous			Preterm (<37weeks)	Singleton		Cephalic		SVD						Female	1800	1.6-2.4	8	10	Normal	10	Group 10
565	2019-08-25	2019-08-26	1	NO	24	62	170.5	Negative	NO								5	0	0	NO		NO	0		Spontaneous			Term (>=37weeks)	Singleton		Cephalic		SVD						Male	6000	> 3.5	0	0	Stillbirth	1	Group 1
5	2019-07-01	2019-07-02	1	NO	35	69	170.5	Negative	NO								5	6	>5	NO		NO	0		Spontaneous			Term (>=37weeks)	Singleton		Cephalic		SVD						Female	5300	> 3.5	9	10	Normal	3	Group 3
6	2019-07-01	2019-07-03	2	NO	26	63	160.2	Negative	NO								5	3	1 to 4	NO		NO	0		Spontaneous			Term (>=37weeks)	Singleton		Cephalic		SVD						Male	5200	> 3.5	9	10	Normal	3	Group 3
1111	2019-10-08	2019-10-09	1	NO	33			Negative	NO								0	4	1 to 4	NO		NO	0		Spontaneous			Term (>=37weeks)	Singleton		Cephalic		SVD						Female	4900	> 3.5	9	10	Normal	3	Group 3
4090	2020-06-03	2020-06-03	0	NO	25	48	153	Negative	NO								4	1	1 to 4	NO		NO	0		Spontaneous			Term (>=37weeks)	Singleton		Cephalic		SVD						Female	4800	> 3.5	8	10	Normal	3	Group 3
4217	2020-06-12	2020-06-21	9	NO	25	64	163	Negative	NO								4	0	0	NO		NO	0		Spontaneous			Term (>=37weeks)	Singleton		Cephalic		SVD						Female	4700	> 3.5	9	10	Normal	1	Group 1
4139	2020-06-06	2020-06-09	3	NO	24	75	184	Negative	NO								5	0	0	NO		NO	0		Spontaneous			Term (>=37weeks)	Singleton		Cephalic		CS	CS		Prolonged labour		Specialist	Female	4700	> 3.5	8	10	Normal	1	Group 1
4450	2020-06-30	2020-07-08	8	NO	33	176	165	Negative	NO								5	1	1 to 4	NO		NO	0		Spontaneous			Term (>=37weeks)	Singleton		Cephalic		CS	CS		Prolonged labour		Medical officer	Male	4600	> 3.5	9	10	Normal	3	Group 3
3242	2020-03-13	2020-03-14	1	NO	22			Negative	NO								0	0	0	NO		NO	0		Spontaneous			Term (>=37weeks)	Singleton		Cephalic		SVD						Male	4600	> 3.5	9	10	Normal	1	Group 1
43	2020-06-19	2020-06-19	0	NO	23	53	159	Negative	NO								5	2	1 to 4	NO		NO	0		Spontaneous			Term (>=37weeks)	Singleton		Cephalic		SVD						Female	4500	> 3.5	8	10	Normal	3	Group 3
21	2019-07-02	2019-07-07	5	YES	18	58	168.3	Negative	NO								4	1	1 to 4	NO		NO	0		Spontaneous			Term (>=37weeks)	Singleton		Cephalic		CS	CS		Prolonged labour		Specialist	Female	4500	> 3.5	8	10	Normal	3	Group 3
371	2019-08-06	2019-08-06	0	NO	32	67	177.5	Negative	NO								5	1	1 to 4	NO		NO	0		Spontaneous			Term (>=37weeks)	Singleton		Cephalic		SVD						Female	4500	> 3.5	9	10	Normal	3	Group 3
2105	2019-12-19	2019-12-20	1	NO	34			Unknown	NO								0	4	1 to 4	NO		NO	0		Spontaneous			Term (>=37weeks)	Singleton		Cephalic		SVD						Female	4500	> 3.5	8	9	Normal	3	Group 3
1181	2019-10-12	2019-10-13	1	NO	32			Unknown	NO								0	4	1 to 4	YES	1	NO	0		No labor (pre-labor CS)			Term (>=37weeks)	Singleton		Cephalic		CS	CS		Contracted Pelvis		Medical officer	Female	4500	> 3.5	9	10	Normal	4	Group 4
2289	2019-12-18	2019-12-19	1	NO	28			Unknown	NO								4	3	1 to 4	NO		NO	0		Spontaneous			Term (>=37weeks)	Singleton		Cephalic		SVD						Female	4500	> 3.5	8	10	Normal	3	Group 3
2587	2020-01-09	2020-01-13	4	NO	27			Positive	NO								0	4	1 to 4	NO		NO	0		Spontaneous			Term (>=37weeks)	Singleton		Cephalic		CS	CS		Prolonged labour		Medical officer	Male	4500	> 3.5	9	10	Normal	3	Group 3
3413	2020-04-28	2020-04-28	0	NO	22			Negative	NO								3	2	1 to 4	NO		NO	0		Spontaneous			Preterm (<37weeks)	Singleton		Breech		VBD		Breech Delivery				Male	4500	> 3.5	0	0	Stillbirth	7	Group 7
354	2019-11-16	2019-11-17	1	NO	20			Negative	NO								0	1	1 to 4	NO		NO	0		Spontaneous			Term (>=37weeks)	Singleton		Cephalic		SVD						Male	4500	> 3.5	9	10	Normal	3	Group 3
4069	2020-05-31	2020-06-01	1	NO	18			Negative	NO								4	0	0	YES	2	NO	0		Spontaneous			Term (>=37weeks)	Singleton		Cephalic		SVD						Male	4500	> 3.5	9	10	Normal	1	Group 1
1428	2019-10-29	2019-10-30	1	NO	17			Unknown	NO								0	0	0	NO		NO	0		Spontaneous			Term (>=37weeks)	Singleton		Cephalic		SVD						Female	4500	> 3.5	9	10	Normal	1	Group 1
2856	2020-01-08	2020-01-09	1	YES	17			Negative	NO								4	0	0	NO		NO	0		Spontaneous			Term (>=37weeks)	Singleton		Cephalic		SVD						Male	4500	> 3.5	7	10	Normal	1	Group 1
4020	2020-05-27	2020-06-02	6	NO	28	66	162	Negative	NO								4	1	1 to 4	NO		NO	1		Spontaneous			Term (>=37weeks)	Singleton		Cephalic		CS	CS		None of above		Intern doctor	Female	4400	> 3.5	9	10	Normal	3	Group 3
3997	2020-05-27	2020-05-28	1	NO	37	76	165	Negative	NO								2	1	1 to 4	NO		YES	1	1 Previous Csar	Spontaneous			Term (>=37weeks)	Singleton		Breech		CS	CS		Prolonged labour		Intern doctor	Male	4400	> 3.5	9	10	Normal	7	Group 7
1831	2019-10-29	2019-12-01		NO	24			Positive	NO								2			NO		NO	0		Spontaneous			Term (>=37weeks)	Singleton		Cephalic		SVD						Male	4400	> 3.5			Normal		Unclassified
1306	2019-10-21	2019-10-22	1	NO	24			Unknown	NO								0	3	1 to 4	NO		NO	0		Spontaneous			Term (>=37weeks)	Singleton		Cephalic		SVD						Male	4400	> 3.5	9	10	Normal	3	Group 3
1306	2019-10-22	2019-10-23	1	NO	24			Positive	NO								0	3	1 to 4	NO		NO	0		Spontaneous			Term (>=37weeks)	Singleton		Cephalic		SVD						Male	4400	> 3.5	9	10	Normal	3	Group 3
176	2019-07-18	2019-07-20	2	NO	26	62	160.8	Negative	NO								4	1	1 to 4	NO		NO	0		Spontaneous			Term (>=37weeks)	Singleton		Cephalic		SVD						Female	4300	> 3.5	8	9	Normal	3	Group 3
2201	2019-12-25	2019-12-26	1	NO	28			Unknown	NO								0	1	1 to 4	NO		NO	0		Spontaneous			Term (>=37weeks)	Singleton		Cephalic		SVD						Male	4300	> 3.5	10	10	Normal	3	Group 3
1565	2019-11-09	2019-11-10	1	NO	25			Unknown	NO								0	3	1 to 4	NO		NO	0		Spontaneous			Term (>=37weeks)	Singleton		Cephalic		SVD						Male	4300	> 3.5	9	10	Normal	3	Group 3
331	2019-10-26	2019-10-28	2	NO	24			Negative	NO								0	0	0	NO		NO	0		Spontaneous			Term (>=37weeks)	Singleton		Cephalic		SVD						Male	4300	> 3.5			Normal	1	Group 1
119	2019-07-13	2019-07-16	3	NO	25	64		Negative	NO								4	2	1 to 4	YES	1	NO	0		Spontaneous			Term (>=37weeks)	Singleton		Cephalic		SVD						Female	4200	> 3.5	9	10	Normal	3	Group 3
181	2019-07-19	2019-07-20	1	NO	20	59	161.3	Negative	NO								4	1	1 to 4	YES	1	NO	0		Spontaneous			Term (>=37weeks)	Singleton		Cephalic		SVD						Female	4200	> 3.5	8	10	Normal	3	Group 3
77	2019-07-08	2019-07-09	1	NO	35	78	162.8	Negative	NO								5	2	1 to 4	YES	1	NO	0		Spontaneous			Term (>=37weeks)	Singleton		Cephalic		SVD						Male	4200	> 3.5	8	10	Normal	3	Group 3
4363	2020-06-23	2020-06-25	2	NO	23	56	164	Negative	NO								0	0	0	NO		NO	0		Spontaneous			Term (>=37weeks)	Singleton		Cephalic		SVD						Female	4200	> 3.5	9	10	Normal	1	Group 1
4241	2020-06-14	2020-06-15	1	YES	33	67	168	Positive	NO								4	1	1 to 4	NO		NO	0		Spontaneous			Term (>=37weeks)	Singleton		Cephalic		SVD						Male	4200	> 3.5	8	10	Admitted to NICU	3	Group 3
4325	2020-06-20	2020-06-26	6	NO	20	65	172	Negative	NO								6	2	1 to 4	NO		NO	2		Induced	Misoprostol		Term (>=37weeks)	Singleton		Cephalic		SVD						Female	4200	> 3.5	9	10	Normal	4	Group 4
373	2019-08-06	2019-08-07	1	NO	28	66	173.1	Negative	NO								3	3	1 to 4	NO		NO	0		Spontaneous			Term (>=37weeks)	Singleton		Cephalic		SVD						Male	4200	> 3.5	9	10	Normal	3	Group 3
1070	2019-10-05	2019-10-06	1	NO	42			Positive	NO								0	5	>5	YES	1	NO	0		Spontaneous			Term (>=37weeks)	Singleton		Cephalic		SVD						Male	4200	> 3.5	8	10	Normal	3	Group 3
1342	2019-10-24	2019-10-25	1	NO	32			Positive	NO								0	4	1 to 4	NO		NO	0		Spontaneous			Term (>=37weeks)	Singleton		Cephalic		SVD						Male	4200	> 3.5	9	10	Normal	3	Group 3
320	2019-10-18	2019-10-22	4	NO	30			Negative	NO								3	2	1 to 4	NO		NO	0		Spontaneous			Term (>=37weeks)	Singleton		Cephalic		SVD						Male	4200	> 3.5			Normal	3	Group 3
1602	2019-11-12	2019-11-13	1	NO	26			Negative	NO								0	1	1 to 4	NO		NO	0		Spontaneous			Term (>=37weeks)	Singleton		Cephalic		SVD						Male	4200	> 3.5	9	10	Normal	3	Group 3
774	2019-09-12	2019-09-13	1	NO	24			Negative	NO								3	4	1 to 4	NO		NO	0		Spontaneous			Term (>=37weeks)	Singleton		Cephalic		SVD						Male	4200	> 3.5	9	10	Normal	3	Group 3
1014	2019-12-16	2019-12-17	1	NO	24			Negative	NO								0	2	1 to 4	NO		NO	0		Spontaneous			Term (>=37weeks)	Singleton		Cephalic		SVD						Female	4200	> 3.5	9	10	Normal	3	Group 3
4040	2020-05-29	2020-05-30	1	NO	20			Negative	NO								5	0	0	NO		NO	0		Spontaneous			Term (>=37weeks)	Singleton		Cephalic		SVD						Male	4200	> 3.5	9	10	Normal	1	Group 1
77	2019-07-08	2019-07-09	1	NO				Negative	NO								3	2	1 to 4	NO		NO	0		Spontaneous			Term (>=37weeks)	Singleton		Cephalic		SVD						Male	4200	> 3.5	8	10	Normal	3	Group 3
4193	2020-06-10	2020-06-11	1	NO	23			Negative	NO								3	1	1 to 4	NO		NO	0		Spontaneous			Term (>=37weeks)	Singleton		Cephalic		SVD						Male	4100	> 3.5	8	10	Normal	3	Group 3
207	2019-07-21	2019-07-22	1	NO	27	69	153.6	Negative	NO								4	3	1 to 4	NO		NO	0		Spontaneous			Term (>=37weeks)	Singleton		Cephalic		SVD						Male	4100	> 3.5	8	9	Normal	3	Group 3
223	2019-07-22	2019-08-04	13	NO	22	68	163.1	Negative	NO								4	0	0	NO		NO	0		Spontaneous			Preterm (<37weeks)	Singleton		Cephalic		SVD						Female	4100	> 3.5	8	9	Normal	10	Group 10
4369	2020-06-24	2020-06-25	1	NO	27	63	165	Negative	NO								4	2	1 to 4	NO		NO	0		Spontaneous			Term (>=37weeks)	Singleton		Cephalic		SVD						Female	4100	> 3.5	9	10	Normal	3	Group 3
208	2019-07-21	2019-07-22	1	NO	36	65	170.1	Positive	NO								5	4	1 to 4	NO		NO	0		Spontaneous			Term (>=37weeks)	Singleton		Cephalic		SVD						Male	4100	> 3.5	7	10	Normal	3	Group 3
2928	2020-03-09	2020-03-10	1	NO	38			Unknown	NO								0	5	>5	NO		NO	0		Spontaneous			Term (>=37weeks)	Singleton		Cephalic		SVD						Male	4100	> 3.5	8	9	Normal	3	Group 3
1440	2019-10-30	2019-10-31	1	YES	36			Unknown	NO								5	3	1 to 4	NO		NO	0		Spontaneous			Term (>=37weeks)	Singleton		Cephalic		SVD						Female	4100	> 3.5	9	10	Normal	3	Group 3
4099	2020-06-03	2020-06-04	1	NO	34			Negative	NO								5	4	1 to 4	NO		NO	0		Spontaneous			Term (>=37weeks)	Singleton		Cephalic		SVD						Male	4100	> 3.5	9	10	Normal	3	Group 3
3733	2020-04-28	2020-04-29	1	NO	29			Unknown	NO								0	2	1 to 4	NO		NO	0		Spontaneous			Term (>=37weeks)	Singleton		Cephalic		SVD						Male	4100	> 3.5	8	10	Normal	3	Group 3
1983	2019-12-09	2019-12-12	3	NO	28			Unknown	NO								0	1	1 to 4	YES	2	NO	0		Spontaneous			Term (>=37weeks)	Singleton		Cephalic		SVD						Female	4100	> 3.5	9	10	Normal	3	Group 3
4135	2020-06-06	2020-06-08	2	NO	20			Negative	NO								2	0	0	NO		NO	0		Spontaneous			Term (>=37weeks)	Singleton		Cephalic		SVD						Male	4100	> 3.5	7	10	Normal	1	Group 1
11262	2019-12-11	2019-12-12	1	NO	19			Negative	NO								3	0	0	NO		NO	0		Spontaneous			Term (>=37weeks)	Singleton		Cephalic		SVD						Male	4100	> 3.5	9	10	Normal	1	Group 1
3378	2020-04-24	2020-04-27	3	NO	18			Positive	NO								0	0	0	NO		NO	0		Spontaneous			Term (>=37weeks)	Singleton		Cephalic		SVD						Male	4100	> 3.5	7	10	Normal	1	Group 1
3753	2020-04-29	2020-04-30	1	NO				Unknown	NO								0	0	0	NO		NO	0		Spontaneous			Term (>=37weeks)	Singleton		Cephalic		SVD						Female	4100	> 3.5	10	10	Normal	1	Group 1
4219	2020-06-12	2020-06-23	11	NO	18	53	155	Negative	NO								3	0	0	YES	1	NO	0		Spontaneous			Term (>=37weeks)	Singleton		Cephalic		CS	CS		Prolonged labour		Intern doctor	Male	4000	> 3.5	9	10	Normal	1	Group 1
4101	2020-06-04	2020-06-04	0	NO	21	48	156	Negative	NO								5	1	1 to 4	NO		NO	0		Spontaneous			Term (>=37weeks)	Singleton		Cephalic		SVD						Male	4000	> 3.5	9	10	Normal	3	Group 3
159	2019-07-17	2019-07-20	3	NO	17	57	156.2	Negative	NO								4	0	0	NO		NO	0		Spontaneous			Preterm (<37weeks)	Singleton		Cephalic		CS	CS		Prolonged labour		Medical officer	Male	4000	> 3.5	9	10	Normal	10	Group 10
4273	2020-06-16	2020-06-20	4	NO	22	56	158	Unknown	NO								4	0	0	NO		NO	0		Spontaneous			Term (>=37weeks)	Singleton		Cephalic		SVD						Female	4000	> 3.5	9	10	Normal	1	Group 1
100	2019-07-10	2019-07-15	5	NO	29	68	158.2	Negative	NO								5	1	1 to 4	YES	1	NO	0		Spontaneous			Term (>=37weeks)	Singleton		Cephalic		SVD						Female	4000	> 3.5	9	10	Normal	3	Group 3
351	2019-08-04	2019-08-04	0	NO	22	53	158.4	Negative	NO								4	1	1 to 4	NO		NO	0		Spontaneous			Term (>=37weeks)	Singleton		Cephalic		SVD						Male	4000	> 3.5	8	9	Normal	3	Group 3
376	2019-08-06	2019-08-08	2	NO	21	64	159.5	Negative	NO								5	1	1 to 4	NO		NO	0		Spontaneous			Term (>=37weeks)	Singleton		Cephalic		SVD						Male	4000	> 3.5	9	10	Normal	3	Group 3
4244	2020-06-14	2020-06-15	1	NO	17	48	161	Negative	NO								3	1	1 to 4	NO		NO	0		Spontaneous			Term (>=37weeks)	Singleton		Cephalic		SVD						Male	4000	> 3.5	6	10	Normal	3	Group 3
4008	2020-05-26	2020-05-26	0	NO	38	72	162	Negative	YES	HTN	1	0	0	0	0		0	4	1 to 4	NO		NO	0		Spontaneous			Term (>=37weeks)	Singleton		Cephalic		SVD						Male	4000	> 3.5	9	10	Normal	3	Group 3
4401	2020-06-27	2020-06-28	1	NO	35	69	168	Unknown	NO								2	7	>5	NO		NO	0		Spontaneous			Term (>=37weeks)	Singleton		Cephalic		SVD						Male	4000	> 3.5	9	10	Normal	3	Group 3
4176	2020-06-09	2020-06-10	1	NO	33	65	170	Negative	NO								4	4	1 to 4	YES	4	YES	1	1 Previous Csar	Spontaneous			Term (>=37weeks)	Singleton		Cephalic		SVD						Male	4000	> 3.5	9	10	Normal	5	Group 5
4350	2020-06-23	2020-06-25	2	NO	31	72	170	Negative	NO								4	3	1 to 4	NO		NO	0		Spontaneous			Term (>=37weeks)	Singleton		Cephalic		SVD						Male	4000	> 3.5	9	10	Normal	3	Group 3
85	2019-07-09	2019-07-10	1	NO	25	68	170.9	Negative	NO								3	3	1 to 4	NO		NO	0		Spontaneous			Term (>=37weeks)	Singleton		Cephalic		CS	CS		Prolonged labour		Medical officer	Male	4000	> 3.5	8	10	Normal	3	Group 3
367	2019-08-05	2019-08-06	1	NO	22	63	175.1	Negative	NO								3	1	1 to 4	NO		NO	0		Spontaneous			Term (>=37weeks)	Singleton		Cephalic		SVD						Male	4000	> 3.5	9	10	Normal	3	Group 3
3957	2020-03-30	2020-03-31	1	NO	44			Negative	NO								1	5	>5	YES	1	NO	0		Spontaneous			Term (>=37weeks)	Singleton		Cephalic		SVD						Male	4000	> 3.5	8	10	Normal	3	Group 3
1569	2020-04-08	2020-04-09	1	YES	42			Negative	NO								0	4	1 to 4	NO		NO	0		Spontaneous			Term (>=37weeks)	Singleton		Cephalic		SVD						Male	4000	> 3.5	9	10	Normal	3	Group 3
154	2019-07-16	2019-07-17	1	NO	37			Negative	NO								8	7	>5	NO		NO	0		Spontaneous			Term (>=37weeks)	Singleton		Breech		CS	CS		Prolonged labour		Medical officer	Female	4000	> 3.5	9	10	Normal	7	Group 7
1784	2019-11-24	2019-11-27	3	YES	35			Negative	NO								5	4	1 to 4	NO		NO	0		Spontaneous			Term (>=37weeks)	Singleton		Cephalic		SVD						Female	4000	> 3.5			Normal	3	Group 3
0	2020-04-27	2020-04-29	2	NO	35			Unknown	NO								0	6	>5	NO		NO	0		Spontaneous			Term (>=37weeks)	Singleton		Cephalic		SVD						Male	4000	> 3.5	8	10	Normal	3	Group 3
139	2019-07-15	2019-07-16	1	NO	33			Negative	NO								5	3	1 to 4	NO		NO	0		Spontaneous			Term (>=37weeks)	Singleton		Cephalic		SVD						Female	4000	> 3.5	9	10	Normal	3	Group 3
0	2019-11-07	2019-11-09	2	NO	32			Unknown	NO								3	6	>5	NO		NO	0		Spontaneous			Term (>=37weeks)	Singleton		Cephalic		SVD						Male	4000	> 3.5	9	10	Normal	3	Group 3
2198	2019-12-27	2019-12-28	1	NO	31			Positive	NO								4	4	1 to 4	NO		NO	0		Spontaneous			Term (>=37weeks)	Singleton		Cephalic		SVD						Female	4000	> 3.5	7	9	Normal	3	Group 3
292	2020-10-02	2019-10-03		NO	30			Positive	NO								3	2	1 to 4	NO		NO	0		Spontaneous			Term (>=37weeks)	Singleton		Cephalic		SVD						Male	4000	> 3.5			Normal	3	Group 3
1905	2019-12-03	2019-12-05	2	NO	29			Unknown	NO								0	7	>5	NO		NO	0		Spontaneous			Term (>=37weeks)	Singleton		Cephalic		CS	CS		Prolonged labour		Medical officer	Female	4000	> 3.5	9	10	Normal	3	Group 3
2069	2019-12-16	2019-12-17	1	NO	28			Negative	NO								5	4	1 to 4	NO		NO	0		Spontaneous			Term (>=37weeks)	Singleton		Cephalic		SVD						Female	4000	> 3.5	9	10	Normal	3	Group 3
0	2019-12-09	2019-12-10	1	NO	28			Negative	NO								0	4	1 to 4	NO		NO	0		Spontaneous			Term (>=37weeks)	Singleton		Cephalic		SVD						Male	4000	> 3.5	9	10	Normal	3	Group 3
1335	2019-10-23	2019-10-24	1	NO	28			Positive	NO								0	2	1 to 4	NO		NO	0		Spontaneous			Term (>=37weeks)	Singleton		Cephalic		SVD						Male	4000	> 3.5	9	10	Normal	3	Group 3
2846	2020-01-14	2020-01-15	1	NO	28			Negative	NO								5	3	1 to 4	NO		NO	0		Spontaneous			Term (>=37weeks)	Singleton		Cephalic		SVD						Female	4000	> 3.5	9	10	Normal	3	Group 3
326	2019-10-19	2019-10-21	2	YES	27			Negative	NO								3	7	>5	YES	1	NO	0		Spontaneous			Term (>=37weeks)	Singleton		Cephalic		SVD						Male	4000	> 3.5	9	10	Normal	3	Group 3
342	2019-11-05	2019-11-06	1	YES	27			Negative	NO								1	0	0	NO		NO	0		Spontaneous			Term (>=37weeks)	Singleton		Cephalic		SVD						Female	4000	> 3.5			Normal	1	Group 1
1108	2019-10-08	2019-10-09	1	NO	26			Positive	NO								0	1	1 to 4	NO		NO	0		Spontaneous			Term (>=37weeks)	Singleton		Cephalic		SVD						Male	4000	> 3.5	9	10	Normal	3	Group 3
1902	2019-11-28	2019-11-29	1	YES	25			Negative	NO								8	1	1 to 4	NO		YES	1	1 Previous Csar	Spontaneous			Term (>=37weeks)	Singleton		Cephalic		SVD						Male	4000	> 3.5	9	10	Normal	5	Group 5
365	2019-11-25	2019-11-26	1	YES	24			Negative	NO								2	1	1 to 4	NO		NO	0		Spontaneous			Term (>=37weeks)	Singleton		Cephalic		SVD						Female	4000	> 3.5	9	10	Normal	3	Group 3
804	2019-09-15	2019-09-16	1	NO	20			Unknown	NO								0	1	1 to 4	NO		NO	0		Spontaneous			Term (>=37weeks)	Singleton		Cephalic		SVD						Male	4000	> 3.5	9	10	Normal	3	Group 3
1035	2019-10-02	2019-10-08	6	NO	20			Negative	NO								0	1	1 to 4	NO		NO	0		Spontaneous			Term (>=37weeks)	Singleton		Cephalic		SVD						Male	4000	> 3.5	8	10	Normal	3	Group 3
369	2019-11-26	2019-11-27	1	YES	20			Negative	NO								3	2	1 to 4	NO		NO	0		Spontaneous			Term (>=37weeks)	Singleton		Cephalic		SVD						Female	4000	> 3.5			Normal	3	Group 3
373	2019-11-27	2019-11-28	1	YES	20			Negative	NO								1	0	0	NO		NO	0		Spontaneous			Term (>=37weeks)	Singleton		Cephalic		SVD						Female	4000	> 3.5			Normal	1	Group 1
1448	2019-10-31	2023-11-01		NO	19			Negative	NO								5	1	1 to 4	NO		NO	0		Spontaneous			Term (>=37weeks)	Singleton		Cephalic		SVD						Female	4000	> 3.5	9	10	Normal	3	Group 3
3824	2020-02-03	2020-02-04	1	NO	19			Negative	NO								4	0	0	NO		NO	0		Spontaneous			Term (>=37weeks)	Singleton		Cephalic		SVD						Female	4000	> 3.5	7	9	Normal	1	Group 1
1785	2019-11-25	2019-11-27	2	NO	18			Negative	NO								1	0	0	NO		NO	0		Spontaneous			Term (>=37weeks)	Singleton		Cephalic		SVD						Male	4000	> 3.5			Normal	1	Group 1
1537	2019-11-06	2019-11-07	1	NO	18			Negative	NO								0	1	1 to 4	NO		NO	0		Spontaneous			Term (>=37weeks)	Singleton		Cephalic		SVD						Male	4000	> 3.5	9	10	Normal	3	Group 3
1642	2019-11-14	2019-11-15	1	NO	17			Unknown	NO								0	0	0	NO		NO	0		Spontaneous			Term (>=37weeks)	Singleton		Cephalic		SVD						Male	4000	> 3.5	10	10	Normal	1	Group 1
3282	2020-03-16	2020-03-17	1	NO				Negative	NO								0	1	1 to 4	NO		NO	0		Spontaneous			Term (>=37weeks)	Singleton		Cephalic		SVD						Female	4000	> 3.5	9	10	Normal	3	Group 3
4060	2020-05-30	2020-05-31	1	NO				Negative	NO								0	0	0	NO		NO	0		Spontaneous			Term (>=37weeks)	Singleton		Cephalic		SVD						Male	4000	> 3.5	7	9	Normal	1	Group 1
1195	2019-10-13	2019-10-14	1	NO	17			Negative	NO								0	0	0	NO		NO	0		Spontaneous			Term (>=37weeks)	Singleton		Cephalic		SVD						Male	3900	> 3.5	9	10	Normal	1	Group 1
4422	2020-06-29	2020-06-30	1	NO	22	56	158	Negative	NO								5	1	1 to 4	NO		NO	0		Spontaneous			Term (>=37weeks)	Singleton		Cephalic		SVD						Female	3900	> 3.5	9	10	Normal	3	Group 3
4138	2020-06-06	2020-06-07	1	NO	26	85	158	Unknown	NO								5	2	1 to 4	NO		NO	0		Spontaneous			Term (>=37weeks)	Singleton		Cephalic		SVD						Male	3900	> 3.5	9	10	Admitted to NICU	3	Group 3
297	2019-07-30	2019-07-31	1	YES	30	64	166.2	Negative	NO								4	4	1 to 4	NO		NO	0		Spontaneous			Term (>=37weeks)	Singleton		Cephalic		SVD						Female	3900	> 3.5	9	10	Normal	3	Group 3
4321	2020-06-21	2020-06-22	1	NO	20	65	168	Negative	NO								5	1	1 to 4	NO		NO	0		Spontaneous			Term (>=37weeks)	Singleton		Cephalic		SVD						Female	3900	> 3.5	9	10	Normal	3	Group 3
4194	2020-06-10	2020-06-14	4	YES	29	62	169	Negative	NO								4	1	1 to 4	NO		YES	1	1 Previous Csar	Spontaneous			Term (>=37weeks)	Singleton		Cephalic		CS	CS		Prolonged labour		Intern doctor	Male	3900	> 3.5	8	10	Normal	5	Group 5
251	2019-07-26	2019-07-26	0	NO	30	66	170.1	Negative	NO								4	3	1 to 4	NO		NO	0		Spontaneous			Term (>=37weeks)	Singleton		Cephalic		SVD						Male	3900	> 3.5	9	10	Normal	3	Group 3
162	2019-07-17	2019-07-21	4	NO	32	71	179.8	Positive	NO								4	3	1 to 4	NO		NO	0		Spontaneous			Term (>=37weeks)	Singleton		Cephalic		SVD						Female	3900	> 3.5	9	10	Normal	3	Group 3
143	2019-07-15	2019-07-17	2	NO	27	69	180.4	Negative	NO								5	3	1 to 4	NO		NO	0		Spontaneous			Term (>=37weeks)	Singleton		Cephalic		SVD						Male	3900	> 3.5	8	10	Normal	3	Group 3
293	2019-10-04	2019-10-07	3	NO	34			Negative	NO								4	3	1 to 4	YES	1	NO	0		Spontaneous			Term (>=37weeks)	Singleton		Cephalic		CS	CS		Prolonged labour		Medical officer	Female	3900	> 3.5			Normal	3	Group 3
1634	2019-11-14	2019-11-15	1	NO	33			Unknown	NO								0	4	1 to 4	NO		NO	0		Spontaneous			Term (>=37weeks)	Singleton		Cephalic		SVD						Female	3900	> 3.5	8	10	Normal	3	Group 3
162	2019-07-20	2019-07-25	5	NO	32			Positive	NO								0	3	1 to 4	NO		NO	0		Spontaneous			Term (>=37weeks)	Singleton		Cephalic		SVD						Female	3900	> 3.5	9	10	Normal	3	Group 3
728	2019-09-08	2019-09-09	1	NO	32			Negative	NO								0	4	1 to 4	NO		NO	0		Spontaneous			Term (>=37weeks)	Singleton		Cephalic		SVD						Female	3900	> 3.5	9	10	Normal	3	Group 3
2301	2020-01-02	2020-01-03	1	NO	31			Positive	NO								0	3	1 to 4	NO		NO	0		Spontaneous			Term (>=37weeks)	Singleton		Cephalic		SVD						Male	3900	> 3.5	9	10	Normal	3	Group 3
915	2019-09-23	2019-09-24	1	NO	30			Negative	NO								0	2	1 to 4	NO		NO	0		Spontaneous			Term (>=37weeks)	Singleton		Cephalic		SVD						Male	3900	> 3.5	8	10	Normal	3	Group 3
3645	2020-04-18	2020-04-19	1	NO	30			Positive	NO								1	3	1 to 4	NO		NO	0		Spontaneous			Term (>=37weeks)	Singleton		Cephalic		SVD						Female	3900	> 3.5	9	10	Normal	3	Group 3
334	2019-10-29	2019-10-30	1	YES	30			Negative	NO								3	0	0	YES	2	NO	0		Spontaneous			Term (>=37weeks)	Singleton		Cephalic		SVD						Male	3900	> 3.5			Normal	1	Group 1
1870	2019-11-30	2019-12-02	2	NO	27			Negative	NO								0	0	0	NO		NO	0		Spontaneous			Term (>=37weeks)	Singleton		Cephalic		CS	CS		Fetal distress		Specialist	Male	3900	> 3.5	8	10	Normal	1	Group 1
1757	2019-11-26	2019-11-29	3	NO	26			Negative	NO								0	0	0	NO		NO	0		Spontaneous			Term (>=37weeks)	Singleton		Cephalic		CS	CS		Prolonged labour		Medical officer	Female	3900	> 3.5			Normal	1	Group 1
2207	2019-12-25	2019-12-26	1	YES	26			Negative	NO								0	3	1 to 4	NO		NO	0		Spontaneous			Term (>=37weeks)	Singleton		Cephalic		SVD						Female	3900	> 3.5	9	10	Normal	3	Group 3
1364	2019-10-25	2019-10-26	1	NO	25			Positive	NO								0	2	1 to 4	NO		NO	0		Spontaneous			Term (>=37weeks)	Singleton		Cephalic		SVD						Male	3900	> 3.5	10	10	Normal	3	Group 3
2486	2020-01-14	2020-01-15	1	NO	24			Unknown	NO								0	3	1 to 4	NO		NO	0		Spontaneous			Term (>=37weeks)	Singleton		Cephalic		SVD						Male	3900	> 3.5	8	10	Normal	3	Group 3
3368	2020-03-23	2020-03-24	1	NO	24			Negative	NO								0	2	1 to 4	NO		NO	0		Spontaneous			Term (>=37weeks)	Singleton		Cephalic		SVD						Male	3900	> 3.5	9	10	Normal	3	Group 3
622	2019-09-02	2019-09-05	3	NO	23			Positive	NO								0	0	0	NO		NO	0		Spontaneous			Term (>=37weeks)	Singleton		Cephalic		CS	CS		Prolonged labour		Medical officer	Female	3900	> 3.5	7	10	Normal	1	Group 1
1972	2019-12-14	2019-12-15	1	NO	23			Unknown	NO								6	0	0	NO		NO	0		Spontaneous			Term (>=37weeks)	Singleton		Cephalic		SVD						Female	3900	> 3.5	8	10	Normal	1	Group 1
1758	2019-11-22	2019-11-23	1	NO	21			Unknown	NO								1	0	0	NO		NO	0		Spontaneous			Term (>=37weeks)	Singleton		Cephalic		SVD						Male	3900	> 3.5	9	10	Normal	1	Group 1
3329	2020-03-20	2020-03-21	1	NO	21			Negative	NO								1	1	1 to 4	NO		NO	0		Spontaneous			Term (>=37weeks)	Singleton		Cephalic		SVD						Male	3900	> 3.5	9	10	Normal	3	Group 3
1446	2019-10-30	2019-11-02	3	NO	20			Negative	NO								0	0	0	NO		NO	0		Spontaneous			Term (>=37weeks)	Singleton		Cephalic		CS	CS		Prolonged labour		Medical officer	Male	3900	> 3.5	10	10	Normal	1	Group 1
2637	2020-03-13	2020-03-14	1	NO	20			Negative	NO								0	0	0	NO		NO	0		Spontaneous			Term (>=37weeks)	Singleton		Cephalic		SVD						Female	3900	> 3.5	8	10	Normal	1	Group 1
473	2019-08-16	2019-08-17	1	NO	20			Negative	NO								0	1	1 to 4	NO		NO	0		Spontaneous			Term (>=37weeks)	Singleton		Cephalic		SVD						Female	3900	> 3.5	9	10	Normal	3	Group 3
1967	2019-12-08	2019-12-12	4	YES	19			Negative	NO								1	0	0	YES	1	NO	0		Spontaneous			Term (>=37weeks)	Singleton		Cephalic		CS	CS		Contracted Pelvis		Specialist	Male	3900	> 3.5	8	10	Normal	1	Group 1
3523	2020-04-10	2020-04-11	1	NO	18			Unknown	NO								1	2	1 to 4	NO		NO	0		Spontaneous			Term (>=37weeks)	Singleton		Cephalic		SVD						Male	3900	> 3.5	8	10	Normal	3	Group 3
579	2019-08-27	2019-08-29	2	NO	24	66		Negative	NO								4	1	1 to 4	YES	1	NO	0		Spontaneous			Term (>=37weeks)	Singleton		Cephalic		SVD						Female	3800	> 3.5	8	9	Normal	3	Group 3
4174	2020-06-09	2020-06-11	2	NO	21	66		Negative	NO								5	0	0	NO		NO	0		Spontaneous			Term (>=37weeks)	Singleton		Cephalic		CS	CS		Prolonged labour		Intern doctor	Male	3800	> 3.5	8	10	Normal	1	Group 1
291	2019-07-30	2019-07-30	0	NO	30	67	153.7	Negative	NO								4	3	1 to 4	NO		NO	0		Spontaneous			Term (>=37weeks)	Singleton		Cephalic		SVD						Male	3800	> 3.5	9	10	Normal	3	Group 3
4010	2020-05-26	2020-06-02	7	NO	20	50	158	Positive	NO								5	0	0	NO		NO	0		Spontaneous			Term (>=37weeks)	Singleton		Cephalic		CS	CS		Prolonged labour		Intern doctor	Male	3800	> 3.5	6	8	Normal	1	Group 1
4257	2020-06-15	2020-06-17	2	NO	20	60	159	Negative	NO								5	0	0	NO		NO	0		Spontaneous			Term (>=37weeks)	Singleton		Cephalic		SVD						Male	3800	> 3.5	9	10	Normal	1	Group 1
3815	2020-05-07	2020-05-10	3	NO	30	64	160	Positive	NO								4	5	>5	NO		YES	3	>1 Previous Scar	Spontaneous			Term (>=37weeks)	Singleton		Cephalic		CS	CS		Prolonged labour		Intern doctor	Male	3800	> 3.5	9	10	Normal	5	Group 5
4017	2020-05-26	2020-05-26	0	NO	24	56	162	Negative	NO								4	1	1 to 4	NO		NO	0		Spontaneous			Term (>=37weeks)	Singleton		Cephalic		SVD						Female	3800	> 3.5	9	10	Normal	3	Group 3
4334	2020-06-21	2020-06-22	1	NO	20	61	163	Negative	NO								4	1	1 to 4	NO		NO	0		Spontaneous			Term (>=37weeks)	Singleton		Cephalic		SVD						Male	3800	> 3.5	9	10	Normal	3	Group 3
3864	2020-05-13	2020-05-14	1	NO	30	65	164	Negative	NO								2	6	>5	NO		NO	0		Spontaneous			Term (>=37weeks)	Singleton		Cephalic		SVD						Female	3800	> 3.5	8	10	Normal	3	Group 3
3855	2020-05-11	2020-05-18	7	NO	27	67	164	Negative	NO								3	0	0	NO		NO	0		Spontaneous			Term (>=37weeks)	Singleton		Cephalic		SVD						Female	3800	> 3.5	8	10	Normal	1	Group 1
4198	2020-06-10	2020-06-11	1	NO	32	63	165	Negative	NO								4	2	1 to 4	NO		NO	0		Spontaneous			Term (>=37weeks)	Singleton		Cephalic		SVD						Male	3800	> 3.5	9	10	Normal	3	Group 3
4154	2020-06-07	2020-06-08	1	YES	26	66	165	Unknown	NO								3	0	0	NO		NO	0		Spontaneous			Term (>=37weeks)	Singleton		Cephalic		SVD						Male	3800	> 3.5	9	10	Normal	1	Group 1
4055	2020-05-30	2020-05-31	1	NO	30	69	165	Negative	NO								5	3	1 to 4	NO		NO	0		Spontaneous			Term (>=37weeks)	Singleton		Cephalic		SVD						Female	3800	> 3.5	9	10	Normal	3	Group 3
387	2019-08-07	2019-08-11	4	NO	27	63	166.5	Negative	NO								4	2	1 to 4	NO		NO	0		Spontaneous			Term (>=37weeks)	Singleton		Cephalic		CS	CS		Prolonged labour		Medical officer	Male	3800	> 3.5	8	9	Normal	3	Group 3
4424	2020-06-28	2020-06-30	2	NO	29	72	167	Negative	NO								4	2	1 to 4	NO		NO	0		Induced	Oxytocin		Term (>=37weeks)	Singleton		Cephalic		SVD						Female	3800	> 3.5	6	9	Normal	4	Group 4
4419	2020-06-28	2020-07-03	5	NO	36	74	168	Negative	NO								4	5	>5	NO		NO	0		Induced	Misoprostol		Term (>=37weeks)	Singleton		Cephalic		CS	CS		Prolonged labour		Intern doctor	Male	3800	> 3.5	9	10	Normal	4	Group 4
71	2019-07-07	2019-07-08	1	NO	22	63	169	Negative	NO								5	0	0	YES	2	NO	0		Spontaneous			Term (>=37weeks)	Singleton		Cephalic		SVD						Female	3800	> 3.5	8	10	Normal	1	Group 1
4436	2020-06-30	2020-06-30	0	NO	32	77	169	Positive	YES	DM	0	1	0	0	0		6	4	1 to 4	NO		NO	0		Spontaneous			Term (>=37weeks)	Singleton		Cephalic		SVD						Male	3800	> 3.5	9	10	Normal	3	Group 3
90	2019-07-09	2019-07-10	1	NO	26	63.2	169.1	Negative	NO								4	1	1 to 4	NO		NO	0		Spontaneous			Term (>=37weeks)	Singleton		Cephalic		SVD						Male	3800	> 3.5	9	10	Normal	3	Group 3
11	2019-07-01	2019-07-02	1	NO	32	65	169.2	Negative	NO								4	2	1 to 4	NO		NO	0		Spontaneous			Term (>=37weeks)	Singleton		Cephalic		SVD						Male	3800	> 3.5	8	9	Normal	3	Group 3
99	2019-07-10	2019-07-11	1	NO	30	74	169.2	Positive	YES	Others	0	0	0	0	1		5	3	1 to 4	NO		NO	0		Spontaneous			Term (>=37weeks)	Singleton		Cephalic		SVD						Female	3800	> 3.5	9	10	Normal	3	Group 3
87	2019-07-09	2019-07-12	3	NO	32	69	171.2	Negative	NO								5	4	1 to 4	NO		NO	0		Spontaneous			Preterm (<37weeks)	Singleton		Cephalic		SVD						Male	3800	> 3.5	9	10	Normal	10	Group 10
112	2019-07-12	2019-07-14	2	NO	32	69	175.2	Negative	NO								4	3	1 to 4	NO		NO	0		Spontaneous			Term (>=37weeks)	Singleton		Cephalic		SVD						Male	3800	> 3.5	7	10	Normal	3	Group 3
314	2019-08-01	2019-08-02	1	NO	25	68	175.3	Negative	NO								4	1	1 to 4	NO		NO	0		Spontaneous			Term (>=37weeks)	Singleton		Cephalic		SVD						Male	3800	> 3.5	10	10	Normal	3	Group 3
319	2019-08-01	2019-08-02	1	NO	38	84	175.8	Negative	NO								4	5	>5	NO		NO	0		Spontaneous			Term (>=37weeks)	Singleton		Cephalic		SVD						Male	3800	> 3.5	8	9	Normal	3	Group 3
340	2019-08-03	2019-08-06	3	NO	30	67	177.2	Negative	NO								5	5	>5	NO		NO	0		Spontaneous			Term (>=37weeks)	Singleton		Cephalic		CS	CS		Fetal distress		Medical officer	Female	3800	> 3.5	8	9	Normal	3	Group 3
580	2019-08-27	2019-08-29	2	NO	26	67	180	Negative	NO								5	1	1 to 4	NO		NO	0		Spontaneous			Term (>=37weeks)	Singleton		Cephalic		SVD						Female	3800	> 3.5	8	9	Normal	3	Group 3
530	2019-08-22	2019-08-26	4	NO	34	69	180	Negative	NO								3	6	>5	YES	3	NO	0		Spontaneous			Term (>=37weeks)	Singleton		Cephalic		SVD						Male	3800	> 3.5	0	0	Stillbirth	3	Group 3
203	2019-07-21	2019-07-21	0	NO	36	75	180.6	Negative	NO								5	4	1 to 4	NO		NO	0		Spontaneous			Term (>=37weeks)	Singleton		Cephalic		SVD						Female	3800	> 3.5	8	10	Normal	3	Group 3
3359	2020-03-23	2020-03-26	3	NO	38			Negative	NO								6	0	0	NO		NO	0		Spontaneous			Term (>=37weeks)	Singleton		Cephalic		CS	CS		APH		Medical officer	Male	3800	> 3.5			Normal	1	Group 1
3697	2020-02-11	2020-02-12	1	NO	37			Positive	NO								4	4	1 to 4	NO		NO	0		Spontaneous			Term (>=37weeks)	Singleton		Cephalic		SVD						Female	3800	> 3.5	10	10	Normal	3	Group 3
4211	2020-06-11	2020-06-12	1	NO	35			Negative	NO								6	4	1 to 4	NO		NO	0		Spontaneous			Term (>=37weeks)	Singleton		Cephalic		SVD						Female	3800	> 3.5	10	10	Normal	3	Group 3
1470	2019-11-02	2019-11-03	1	NO	34			Unknown	NO								2	2	1 to 4	YES	1	NO	0		Spontaneous			Term (>=37weeks)	Singleton		Cephalic		SVD						Female	3800	> 3.5	9	10	Normal	3	Group 3
1107	2019-10-08	2019-10-09	1	NO	34			Negative	NO								0	1	1 to 4	NO		NO	0		Spontaneous			Term (>=37weeks)	Singleton		Cephalic		SVD						Male	3800	> 3.5	9	10	Normal	3	Group 3
3521	2020-04-09	2020-04-10	1	NO	34			Positive	NO								1	2	1 to 4	NO		NO	0		Spontaneous			Term (>=37weeks)	Singleton		Cephalic		SVD						Male	3800	> 3.5	8	10	Normal	3	Group 3
2456	2019-12-30	2019-12-31	1	NO	34			Negative	NO								0	5	>5	NO		NO	0		Spontaneous			Term (>=37weeks)	Singleton		Cephalic		SVD						Male	3800	> 3.5	9	10	Normal	3	Group 3
530	2019-08-22	2019-08-23	1	NO	34			Positive	NO								0	6	>5	YES	3	NO	0		Spontaneous			Term (>=37weeks)	Singleton		Cephalic		SVD						Male	3800	> 3.5	9	10	Normal	3	Group 3
87	2019-07-09	2019-07-12	3	NO	33			Negative	NO								6	4	1 to 4	YES	1	NO	0		Spontaneous			Term (>=37weeks)	Singleton		Cephalic		SVD						Male	3800	> 3.5	9	10	Normal	3	Group 3
30001	2020-02-25	2020-02-26	1	YES	33			Positive	NO								6	3	1 to 4	NO		NO	0		Spontaneous			Term (>=37weeks)	Singleton		Cephalic		SVD						Male	3800	> 3.5			Normal	3	Group 3
1046	2019-09-03	2019-09-05	2	NO	32			Positive	NO								0	5	>5	YES	1	NO	0		Spontaneous			Term (>=37weeks)	Singleton		Cephalic		SVD						Female	3800	> 3.5	8	10	Normal	3	Group 3
1841	2019-11-29	2019-12-01	2	NO	32			Negative	NO								4	3	1 to 4	NO		NO	0		Spontaneous			Term (>=37weeks)	Singleton		Cephalic		SVD						Female	3800	> 3.5			Normal	3	Group 3
1046	2019-10-03	2019-10-04	1	NO	32			Positive	NO								0	5	>5	NO		NO	0		Spontaneous			Term (>=37weeks)	Singleton		Cephalic		SVD						Female	3800	> 3.5	8	10	Normal	3	Group 3
3587	2020-02-05	2020-02-06	1	NO	31			Unknown	NO								4	3	1 to 4	NO		NO	0		Spontaneous			Term (>=37weeks)	Singleton		Cephalic		SVD						Female	3800	> 3.5	7	9	Normal	3	Group 3
1477	2019-11-02	2019-11-05	3	NO	30			Unknown	NO								0	5	>5	NO		NO	0		Spontaneous			Term (>=37weeks)	Singleton		Cephalic		SVD						Male	3800	> 3.5	9	10	Normal	3	Group 3
1544	2019-11-07	2019-11-10	3	NO	30			Negative	NO								2	1	1 to 4	NO		NO	0		Spontaneous			Term (>=37weeks)	Singleton		Cephalic		SVD						Female	3800	> 3.5			Normal	3	Group 3
1148	2019-10-11	2019-10-12	1	NO	30			Negative	NO								0	2	1 to 4	NO		NO	0		Spontaneous			Term (>=37weeks)	Singleton		Cephalic		CS	CS		Contracted Pelvis		Specialist	Male	3800	> 3.5	8	9	Normal	3	Group 3
1991	2019-12-10	2019-12-13	3	NO	29			Negative	NO								1	2	1 to 4	NO		NO	0		Spontaneous			Term (>=37weeks)	Singleton		Cephalic		CS	CS		Contracted Pelvis		Specialist	Male	3800	> 3.5	8	10	Normal	3	Group 3
835	2019-09-17	2019-09-19	2	NO	29			Unknown	NO								0	2	1 to 4	NO		NO	0		Spontaneous			Term (>=37weeks)	Singleton		Cephalic		SVD						Male	3800	> 3.5	9	10	Normal	3	Group 3
440	2019-09-12	2019-09-14	2	NO	29			Positive	NO								2	2	1 to 4	NO		NO	0		Spontaneous			Term (>=37weeks)	Singleton		Cephalic		SVD						Male	3800	> 3.5	9	9	Normal	3	Group 3
3017	2020-02-27	2020-02-29	2	NO	29			Negative	NO								1	2	1 to 4	NO		NO	0		Spontaneous			Term (>=37weeks)	Singleton		Cephalic		CS	CS		Fetal distress		Specialist	Female	3800	> 3.5	9	10	Normal	3	Group 3
152	2019-06-16	2019-07-17		NO	28			Negative	NO								3	2	1 to 4	NO		NO	0		Spontaneous			Term (>=37weeks)	Singleton		Cephalic		SVD						Male	3800	> 3.5	9	10	Normal	3	Group 3
1859	2019-11-29	2019-12-01	2	YES	28			Unknown	NO								3	4	1 to 4	NO		NO	0		Spontaneous			Term (>=37weeks)	Singleton		Cephalic		AVD		Vacuum Extraction				Male	3800	> 3.5	8	10	Normal	3	Group 3
1221	2019-10-15	2019-10-16	1	NO	28			Positive	NO								0	2	1 to 4	NO		NO	0		Spontaneous			Term (>=37weeks)	Singleton		Cephalic		SVD						Female	3800	> 3.5	9	10	Normal	3	Group 3
655	2019-09-09	2019-09-05		NO	28			Unknown	NO								0	2	1 to 4	NO		NO	0		Spontaneous			Term (>=37weeks)	Singleton		Cephalic		SVD						Female	3800	> 3.5	8	10	Normal	3	Group 3
3006	2020-03-01	2020-03-03	2	NO	27			Negative	NO								3	1	1 to 4	YES	1	NO	0		Spontaneous			Term (>=37weeks)	Singleton		Cephalic		CS	CS		Prolonged labour		Medical officer	Male	3800	> 3.5			Normal	3	Group 3
2436	2020-01-12	2020-01-13	1	NO	27			Unknown	NO								0	1	1 to 4	YES	1	NO	0		Spontaneous			Term (>=37weeks)	Singleton		Cephalic		SVD						Male	3800	> 3.5	8	10	Normal	3	Group 3
1358	2019-10-25	2019-10-26	1	NO	27			Positive	NO								0	3	1 to 4	NO		NO	0		Spontaneous			Term (>=37weeks)	Singleton		Cephalic		SVD						Male	3800	> 3.5	9	10	Normal	3	Group 3
2987	2020-03-05	2020-03-08	3	YES	26			Unknown	NO								0	2	1 to 4	YES	1	NO	0		Spontaneous			Term (>=37weeks)	Singleton		Cephalic		CS	CS		Prolonged labour		Medical officer	Female	3800	> 3.5	8	10	Normal	3	Group 3
0	2019-11-14	2019-11-15	1	NO	26			Negative	NO								3	2	1 to 4	NO		NO	0		Spontaneous			Term (>=37weeks)	Singleton		Cephalic		SVD						Female	3800	> 3.5			Normal	3	Group 3
90	2019-07-10	2019-07-10	0	YES	26			Negative	NO								3	1	1 to 4	YES	1	NO	0		Spontaneous			Term (>=37weeks)	Singleton		Cephalic		SVD						Male	3800	> 3.5	9	10	Normal	3	Group 3
1465	2018-11-01	2019-11-02		NO	25			Negative	NO								0	1	1 to 4	NO		NO	0		Spontaneous			Term (>=37weeks)	Singleton		Cephalic		SVD						Male	3800	> 3.5	9	10	Normal	3	Group 3
3355	2020-03-23	2020-03-27	4	NO	25			Negative	NO								3	2	1 to 4	NO		NO	0		Spontaneous			Term (>=37weeks)	Singleton		Breech		CS	CS		APH		Medical officer	Male	3800	> 3.5			Normal	7	Group 7
1739	2019-12-06	2019-12-10	4	NO	24			Unknown	NO								0	1	1 to 4	NO		NO	0		Spontaneous			Term (>=37weeks)	Singleton		Cephalic		CS	CS		Fetal distress		Specialist	Male	3800	> 3.5	8	10	Normal	3	Group 3
4075	2020-06-01	2020-06-03	2	NO	24			Negative	NO								5	0	0	NO		NO	0		Spontaneous			Term (>=37weeks)	Singleton		Cephalic		SVD						Male	3800	> 3.5	7	9	Normal	1	Group 1
1665	2019-11-16	2019-11-17	1	NO	24			Negative	NO								4	0	0	NO		NO	0		Spontaneous			Term (>=37weeks)	Singleton		Cephalic		SVD						Male	3800	> 3.5	10	10	Normal	1	Group 1
1576	2019-11-10	2019-11-11	1	NO	24			Negative	NO								3	2	1 to 4	NO		NO	0		Spontaneous			Term (>=37weeks)	Singleton		Cephalic		SVD						Male	3800	> 3.5	9		Normal	3	Group 3
3246	2020-02-03	2020-02-04	1	NO	24			Negative	NO								5	1	1 to 4	NO		NO	0		Spontaneous			Term (>=37weeks)	Singleton		Cephalic		SVD						Male	3800	> 3.5	8	10	Normal	3	Group 3
682	2019-09-05	2019-09-06	1	NO	24			Positive	NO								0	1	1 to 4	NO		NO	0		Spontaneous			Term (>=37weeks)	Singleton		Cephalic		SVD						Female	3800	> 3.5	9	10	Normal	3	Group 3
2222	2019-12-26	2019-12-26	0	NO	24			Unknown	NO								0	3	1 to 4	NO		NO	0		No labor (pre-labor CS)			Term (>=37weeks)	Singleton		Cephalic		SVD						Male	3800	> 3.5	4	7	Admitted to NICU	4	Group 4
1098	2019-10-07	2019-10-08	1	NO	23			Unknown	NO								0	1	1 to 4	YES	1	NO	0		Spontaneous			Term (>=37weeks)	Singleton		Cephalic		SVD						Female	3800	> 3.5	9	10	Normal	3	Group 3
2322	2020-01-04	2020-01-05	1	NO	23			Negative	NO								1	1	1 to 4	NO		NO	0		Spontaneous			Term (>=37weeks)	Singleton		Cephalic		SVD						Male	3800	> 3.5	8	10	Normal	3	Group 3
316	2019-10-16	2019-10-17	1	NO	23			Negative	NO								1	0	0	NO		NO	0		Spontaneous			Term (>=37weeks)	Singleton		Cephalic		SVD						Male	3800	> 3.5			Normal	1	Group 1
1405	2019-10-28	2019-10-29	1	NO	23			Negative	NO								0	1	1 to 4	NO		NO	0		Spontaneous			Term (>=37weeks)	Singleton		Cephalic		SVD						Male	3800	> 3.5	8	10	Normal	3	Group 3
294	2019-10-04	2019-10-06	2	NO	23			Positive	NO								0	0	0	NO		NO	0		Spontaneous			Term (>=37weeks)	Singleton		Cephalic		SVD						Female	3800	> 3.5			Normal	1	Group 1
1825	2019-11-28	2019-11-29	1	NO	22			Negative	NO								2	1	1 to 4	NO		NO	0		Spontaneous			Term (>=37weeks)	Singleton		Cephalic		SVD						Male	3800	> 3.5			Normal	3	Group 3
2342	2020-01-20	2020-01-21	1	NO	22			Negative	NO								1	1	1 to 4	NO		NO	0		Spontaneous			Term (>=37weeks)	Singleton		Cephalic		SVD						Female	3800	> 3.5	8	10	Normal	3	Group 3
3579	2020-04-13	2020-04-14	1	YES	22			Negative	NO								3	0	0	YES	2	NO	0		Spontaneous			Term (>=37weeks)	Singleton		Cephalic		SVD						Male	3800	> 3.5			Normal	1	Group 1
4024	2020-05-27	2020-05-28	1	NO	22			Negative	NO								4	0	0	NO		NO	0		Spontaneous			Term (>=37weeks)	Singleton		Cephalic		SVD						Female	3800	> 3.5	7	9	Normal	1	Group 1
800	2019-09-15	2019-09-16	1	NO	21			Unknown	NO								3	0	0	NO		NO	0		Spontaneous			Term (>=37weeks)	Singleton		Cephalic		SVD						Female	3800	> 3.5	9	10	Normal	1	Group 1
1461	2019-11-01	2019-11-02	1	NO	21			Unknown	NO								1	1	1 to 4	NO		NO	0		Spontaneous			Term (>=37weeks)	Singleton		Cephalic		SVD						Male	3800	> 3.5	9	10	Normal	3	Group 3
1990	2019-12-10	2019-12-11	1	NO	20			Negative	NO								0	0	0	NO		NO	0		Spontaneous			Term (>=37weeks)	Singleton		Cephalic		SVD						Male	3800	> 3.5	9	10	Normal	1	Group 1
2043	2019-12-15	2019-12-16	1	NO	20			Unknown	NO								0	0	0	NO		NO	0		Spontaneous			Term (>=37weeks)	Singleton		Cephalic		SVD						Male	3800	> 3.5	8	10	Normal	1	Group 1
3112	2020-03-04	2022-03-06		NO	19			Negative	NO								1	0	0	NO		NO	0		Spontaneous			Term (>=37weeks)	Singleton		Cephalic		CS	CS		APH		Medical officer	Male	3800	> 3.5			Normal	1	Group 1
3239	2020-03-12	2020-03-14	2	NO	19			Negative	NO								0	1	1 to 4	NO		NO	0		Spontaneous			Term (>=37weeks)	Singleton		Cephalic		CS	CS		Prolonged labour		Specialist	Male	3800	> 3.5	9	10	Normal	3	Group 3
1917	2019-12-02	2019-12-03	1	NO	19			Negative	NO								0	0	0	YES	1	NO	0		Spontaneous			Term (>=37weeks)	Singleton		Cephalic		SVD						Female	3800	> 3.5	9	10	Normal	1	Group 1
1294	2019-10-20	2019-10-21	1	NO	19			Positive	NO								0	0	0	NO		NO	0		Spontaneous			Term (>=37weeks)	Singleton		Cephalic		CS	CS		Prolonged labour		Specialist	Female	3800	> 3.5	10	10	Normal	1	Group 1
16	2019-07-02	2019-07-03	1	NO	19			Negative	NO								1	0	0	NO		NO	0		Spontaneous			Term (>=37weeks)	Singleton		Cephalic		SVD						Male	3800	> 3.5			Normal	1	Group 1
1216	2019-10-15	2019-10-16	1	NO	18			Positive	NO								0	0	0	NO		NO	0		Spontaneous			Term (>=37weeks)	Singleton		Cephalic		SVD						Female	3800	> 3.5	9	10	Normal	1	Group 1
1351	2019-10-24	2019-10-25	1	NO	18			Positive	NO								0	0	0	NO		NO	0		Spontaneous			Term (>=37weeks)	Singleton		Cephalic		SVD						Male	3800	> 3.5	9	10	Normal	1	Group 1
1449	2019-10-31	2019-11-01	1	NO	18			Negative	NO								0	1	1 to 4	NO		NO	0		Spontaneous			Term (>=37weeks)	Singleton		Cephalic		SVD						Male	3800	> 3.5	9	10	Normal	3	Group 3
3221	2020-03-16	2020-03-15		YES	18			Negative	NO								2	0	0	YES	1	NO	0		Spontaneous			Term (>=37weeks)	Singleton		Breech		CS	CS		Breech		Medical officer	Female	3800	> 3.5	9	10	Normal	6	Group 6
3362	2020-03-22	2020-03-23	1	NO	17			Negative	NO								0	0	0	NO		NO	0		Spontaneous			Term (>=37weeks)	Singleton		Cephalic		SVD						Male	3800	> 3.5	9	10	Normal	1	Group 1
1130	2019-10-09	2019-10-10	1	NO				Positive	NO								0	1	1 to 4	NO		NO	0		Spontaneous			Term (>=37weeks)	Singleton		Cephalic		SVD						Male	3800	> 3.5	9	10	Normal	3	Group 3
1987	2019-10-05	2019-10-06	1	NO	25			Unknown	NO								0	2	1 to 4	NO		NO	0		Spontaneous			Term (>=37weeks)	Singleton		Cephalic		SVD						Male	3750	> 3.5	10	10	Normal	3	Group 3
4313	2020-06-20	2020-06-21	1	NO	20	52	156	Negative	NO								4	0	0	NO		NO	0		Spontaneous			Term (>=37weeks)	Singleton		Cephalic		SVD						Male	3700	> 3.5	8	10	Normal	1	Group 1
290	2019-07-30	2019-07-31	1	NO	20	63	156.7	Negative	NO								5	0	0	NO		NO	0		Spontaneous			Term (>=37weeks)	Singleton		Cephalic		SVD						Male	3700	> 3.5	9	10	Normal	1	Group 1
4266	2020-06-16	2020-06-16	0	YES	24	60	160	Positive	NO								5	3	1 to 4	NO		NO	0		Spontaneous			Term (>=37weeks)	Singleton		Cephalic		SVD						Male	3700	> 3.5	8	10	Normal	3	Group 3
4226	2023-08-14	2020-06-15		NO	25	61	160	Negative	NO								3	2	1 to 4	NO		YES	2	>1 Previous Scar	Spontaneous			Term (>=37weeks)	Singleton		Breech		VBD		Breech Delivery				Female	3700	> 3.5	7	9	Normal	7	Group 7
4009	2020-05-26	2020-05-26	0	NO	26	59	164	Negative	NO								0	3	1 to 4	NO		NO	0		Spontaneous			Term (>=37weeks)	Singleton		Cephalic		SVD						Female	3700	> 3.5	9	10	Normal	3	Group 3
4158	2020-06-07	2020-06-08	1	NO	35		165	Negative	NO								0	4	1 to 4	NO		NO	0		Spontaneous			Term (>=37weeks)	Singleton		Cephalic		SVD						Female	3700	> 3.5	9	10	Normal	3	Group 3
4376	2020-06-24	2020-06-26	2	YES	24	68	165	Negative	NO								2	2	1 to 4	NO		NO	1		Spontaneous			Term (>=37weeks)	Singleton		Cephalic		CS	CS		Prolonged labour		Intern doctor	Female	3700	> 3.5	8	10	Normal	3	Group 3
4122	2020-06-05	2020-06-09	4	NO	26	78	165	Negative	NO								4	1	1 to 4	NO		NO	0		Spontaneous			Term (>=37weeks)	Singleton		Cephalic		CS	CS		Prolonged labour		Intern doctor	Male	3700	> 3.5	9	10	Normal	3	Group 3
2394	2020-05-30	2020-06-02	3	NO	30	70	167	Negative	NO								3	7	>5	NO		NO	0		Spontaneous			Term (>=37weeks)	Singleton		Cephalic		CS	CS		Prolonged labour		Intern doctor	Female	3700	> 3.5	6	8	Normal	3	Group 3
195	2019-07-20	2019-07-21	1	NO	27	68	168.1	Negative	NO								4	1	1 to 4	NO		NO	0		Spontaneous			Term (>=37weeks)	Singleton		Cephalic		SVD						Male	3700	> 3.5	8	9	Normal	3	Group 3
409	2019-08-09	2019-08-15	6	YES	30	65	168.6	Negative	NO								4	5	>5	NO		NO	0		Spontaneous			Term (>=37weeks)	Singleton		Cephalic		CS	CS		Malpresentation		Medical officer	Male	3700	> 3.5	9	10	Normal	3	Group 3
4061	2020-05-30	2020-05-31	1	NO	32	71	169	Negative	NO								4	3	1 to 4	NO		NO	0		Spontaneous			Term (>=37weeks)	Multiple	0	Cephalic		SVD						Male	3700	> 3.5	9	10	Normal	8	Group 8
199	2019-07-20	2019-07-23	3	NO	37	75	169.1	Negative	NO								4	7	>5	YES	1	YES	1	1 Previous Csar	Spontaneous			Term (>=37weeks)	Singleton		Cephalic		CS	CS		Prolonged labour		Medical officer	Male	3700	> 3.5	8	10	Normal	5	Group 5
4297	2020-06-19	2020-06-20	1	NO	26	63	170	Negative	NO								4	0	0	NO		NO	0		Spontaneous			Term (>=37weeks)	Singleton		Cephalic		SVD						Female	3700	> 3.5	8	10	Normal	1	Group 1
129	2019-07-15	2019-07-16	1	NO	23	68	170.4	Negative	NO								4	0	0	NO		NO	0		Spontaneous			Term (>=37weeks)	Singleton		Cephalic		SVD						Female	3700	> 3.5	9	10	Normal	1	Group 1
4320	2020-06-24	2020-06-25	1	NO	38	72	171	Negative	NO								5	2	1 to 4	NO		NO	0		Spontaneous			Term (>=37weeks)	Singleton		Cephalic		SVD						Female	3700	> 3.5	9	10	Normal	3	Group 3
4175	2020-06-09	2020-06-10	1	NO	30	82	174	Negative	NO								4	3	1 to 4	NO		NO	0		Spontaneous			Term (>=37weeks)	Singleton		Cephalic		SVD						Male	3700	> 3.5	8	10	Normal	3	Group 3
496	2019-08-19	2019-08-19	0	NO	20	59	174.2	Negative	NO								4	0	0	NO		NO	0		Spontaneous			Term (>=37weeks)	Singleton		Cephalic		SVD						Female	3700	> 3.5	8	9	Normal	1	Group 1
27	2019-07-03	2019-07-04	1	NO	38			Negative	NO								3	1	1 to 4	NO		NO	0		Spontaneous			Term (>=37weeks)	Singleton		Cephalic		SVD						Female	3700	> 3.5	9	10	Normal	3	Group 3
1861	2019-11-29	2019-11-30	1	NO	36			Positive	YES	HTN	1	0	0	0	0		3	3	1 to 4	NO		NO	0		Spontaneous			Term (>=37weeks)	Singleton		Cephalic		CS	CS		Prolonged labour		Specialist	Male	3700	> 3.5	9	10	Normal	3	Group 3
1420	2020-10-28	2020-10-29	1	NO	36			Negative	NO								0	1	1 to 4	NO		NO	0		Spontaneous			Term (>=37weeks)	Singleton		Cephalic		SVD						Male	3700	> 3.5	8	10	Normal	3	Group 3
2004	2019-12-11	2019-12-12	1	NO	34			Negative	NO								0	2	1 to 4	NO		NO	0		Spontaneous			Term (>=37weeks)	Singleton		Cephalic		SVD						Female	3700	> 3.5	8	10	Normal	3	Group 3
1197	2019-10-14	2019-10-15	1	NO	34			Negative	NO								0	6	>5	NO		NO	0		Spontaneous			Term (>=37weeks)	Singleton		Cephalic		SVD						Female	3700	> 3.5	9	10	Normal	3	Group 3
3857	2020-02-11	2020-02-12	1	NO	34			Unknown	NO								4	4	1 to 4	NO		NO	0		Spontaneous			Term (>=37weeks)	Singleton		Cephalic		SVD						Female	3700	> 3.5	7	9	Normal	3	Group 3
0	2019-12-17	2019-12-18	1	NO	32			Unknown	NO								3	5	>5	NO		NO	0		Spontaneous			Term (>=37weeks)	Singleton		Cephalic		SVD						Male	3700	> 3.5	9	10	Normal	3	Group 3
1230	2019-10-16	2019-10-17	1	NO	30			Negative	NO								0	4	1 to 4	YES	0	NO	0		Spontaneous			Term (>=37weeks)	Singleton		Cephalic		SVD						Female	3700	> 3.5	9	10	Normal	5	Group 5
311	2019-10-13	2019-10-14	1	NO	29			Negative	NO								6	4	1 to 4	YES	1	NO	0		Spontaneous			Term (>=37weeks)	Singleton		Cephalic		SVD						Male	3700	> 3.5			Normal	3	Group 3
1200	2019-10-14	2019-10-15	1	NO	27			Unknown	NO								0	2	1 to 4	NO		NO	0		Spontaneous			Term (>=37weeks)	Singleton		Cephalic		SVD						Male	3700	> 3.5	9	10	Normal	3	Group 3
2039	2019-12-13	2019-12-14	1	NO	25			Negative	NO								3	3	1 to 4	NO		NO	0		Spontaneous			Term (>=37weeks)	Singleton		Cephalic		SVD						Male	3700	> 3.5	9	10	Normal	3	Group 3
163	2019-07-17	2019-07-18	1	NO	25			Negative	NO								2	1	1 to 4	NO		NO	0		Spontaneous			Term (>=37weeks)	Multiple	2	Cephalic		SVD						Female	3700	> 3.5	9	10	Normal	8	Group 8
1142	2019-10-10	2019-10-11	1	NO	24			Positive	NO								0	2	>5	NO		NO	0		Spontaneous			Term (>=37weeks)	Singleton		Cephalic		SVD						Female	3700	> 3.5	9	10	Normal	3	Group 3
4017	2020-05-26	2020-05-27	1	NO	24			Negative	NO								2	1	1 to 4	NO		NO	0		Spontaneous			Term (>=37weeks)	Singleton		Cephalic		SVD						Female	3700	> 3.5	9	10	Normal	3	Group 3
2217	2019-12-26	2019-12-27	1	NO	23			Unknown	NO								0	1	1 to 4	NO		NO	0		Spontaneous			Term (>=37weeks)	Singleton		Cephalic		SVD						Male	3700	> 3.5	9	10	Normal	3	Group 3
3340	2020-01-04	2020-01-05	1	NO	23			Negative	NO								1	2	1 to 4	NO		NO	0		Spontaneous			Term (>=37weeks)	Singleton		Cephalic		SVD						Male	3700	> 3.5	8	10	Normal	3	Group 3
653	2019-09-03	2019-09-04	1	NO	23			Positive	NO								0	2	1 to 4	NO		NO	0		Spontaneous			Term (>=37weeks)	Singleton		Cephalic		SVD						Female	3700	> 3.5	9	10	Normal	3	Group 3
1371	2019-10-26	2019-10-30	4	NO	20			Unknown	NO								1	2	1 to 4	NO		NO	0		Spontaneous			Term (>=37weeks)	Singleton		Cephalic		CS	CS		Fetal distress		Specialist	Male	3700	> 3.5	9	10	Normal	3	Group 3
3674	2020-04-22	2020-04-23	1	NO	20			Unknown	NO								0	0	0	NO		NO	0		Spontaneous			Term (>=37weeks)	Singleton		Cephalic		SVD						Male	3700	> 3.5	9	10	Normal	1	Group 1
1371	2019-10-26	2019-10-27	1	NO	20			Negative	NO								0	0	0	NO		NO	0		Spontaneous			Term (>=37weeks)	Singleton		Cephalic		SVD						Male	3700	> 3.5	9	10	Normal	1	Group 1
4049	2020-05-29	2020-05-30	1	NO	20			Positive	NO								5	0	0	NO		NO	0		Spontaneous			Term (>=37weeks)	Singleton		Cephalic		SVD						Male	3700	> 3.5	8	9	Normal	1	Group 1
698	2019-09-06	2019-09-07	1	NO	20			Positive	NO								0	0	0	NO		NO	0		Spontaneous			Term (>=37weeks)	Singleton		Cephalic		SVD						Female	3700	> 3.5	9	10	Normal	1	Group 1
2895	2020-01-16	2020-01-18	2	NO	19			Negative	NO								0	0	0	NO		NO	0		Spontaneous			Term (>=37weeks)	Singleton		Cephalic		SVD						Female	3700	> 3.5	7	9	Normal	1	Group 1
2065	2019-12-16	2019-12-17	1	NO	19			Unknown	NO								3	0	0	NO		NO	0		Spontaneous			Term (>=37weeks)	Singleton		Cephalic		SVD						Male	3700	> 3.5	9		Normal	1	Group 1
1372	2019-10-26	2019-10-27	1	NO	19			Negative	NO								0	1	1 to 4	NO		NO	0		Spontaneous			Term (>=37weeks)	Singleton		Cephalic		SVD						Male	3700	> 3.5	5	8	Normal	3	Group 3
2867	2020-01-06	2020-01-07	1	NO	19			Positive	NO								3	0	0	NO		NO	0		Spontaneous			Term (>=37weeks)	Singleton		Cephalic		SVD						Female	3700	> 3.5	7	10	Normal	1	Group 1
1887	2019-12-01	2019-11-02		NO	19			Negative	NO								1	0	0	NO		NO	0		Spontaneous			Term (>=37weeks)	Singleton		Cephalic		SVD						Male	3700	> 3.5			Normal	1	Group 1
4182	2020-06-09	2023-06-13		NO	18			Positive	NO								3	0	0	NO		NO	0		Spontaneous			Term (>=37weeks)	Singleton		Cephalic		CS	CS		Prolonged labour		Medical officer	Male	3700	> 3.5	7	10	Normal	1	Group 1
0	2019-12-16	2019-12-18	2	NO	18			Unknown	NO								2	0	0	NO		NO	0		Spontaneous			Term (>=37weeks)	Singleton		Cephalic		SVD						Female	3700	> 3.5	9	10	Normal	1	Group 1
2897	2020-01-12	2020-01-14	2	NO	18			Negative	NO								1	0	0	NO		NO	0		Spontaneous			Term (>=37weeks)	Singleton		Cephalic		SVD						Female	3700	> 3.5	8	10	Normal	1	Group 1
1327	2019-10-23	2019-10-24	1	NO	18			Negative	NO								0	0	0	NO		NO	0		Spontaneous			Term (>=37weeks)	Singleton		Cephalic		SVD						Male	3700	> 3.5	9	10	Normal	1	Group 1
4141	2020-06-06	2020-06-07	1	NO	18			Negative	NO								5	0	0	NO		NO	0		Spontaneous			Term (>=37weeks)	Singleton		Cephalic		SVD						Male	3700	> 3.5	7	10	Normal	1	Group 1
3574	2020-02-10	2020-02-13	3	NO	15			Negative	NO								3	0	0	NO		NO	0		Spontaneous			Term (>=37weeks)	Singleton		Cephalic		CS	CS		Prolonged labour		Medical officer	Male	3700	> 3.5	8	10	Normal	1	Group 1
132	2019-07-15	2019-07-16	1	NO	25	69		Negative	NO								4	0	0	NO		NO	0		Spontaneous			Term (>=37weeks)	Singleton		Cephalic		SVD						Male	3600	> 3.5	0	0	Stillbirth	1	Group 1
3810	2020-06-07	2020-06-08	1	NO	32	60		Negative	NO								5	3	1 to 4	NO		NO	0		Spontaneous			Term (>=37weeks)	Singleton		Cephalic		SVD						Male	3600	> 3.5	8	10	Normal	3	Group 3
4211	2020-06-11	2020-06-12	1	YES	35	63		Negative	NO								4	4	1 to 4	NO		NO	0		Spontaneous			Term (>=37weeks)	Singleton		Cephalic		SVD						Male	3600	> 3.5	9	10	Normal	3	Group 3
3795	2020-05-04	2020-05-05	1	NO	34	68		Negative	NO								3	6	>5	NO		NO	0		Spontaneous			Term (>=37weeks)	Singleton		Cephalic		SVD						Male	3600	> 3.5	9	10	Normal	3	Group 3
178	2019-07-19	2019-07-23	4	NO	23		153.8	Negative	NO								3	0	0	NO		NO	0		Spontaneous			Term (>=37weeks)	Singleton		Cephalic		CS	CS		Prolonged labour		Medical officer	Male	3600	> 3.5	8	10	Normal	1	Group 1
3804	2020-05-06	2020-05-10	4	NO	17	48	154	Negative	NO								6	0	0	NO		NO	0		Spontaneous			Term (>=37weeks)	Singleton		Cephalic		SVD						Female	3600	> 3.5	9	10	Normal	1	Group 1
449	2019-08-13	2019-08-15	2	NO	22	55	155.6	Negative	NO								4	2	1 to 4	NO		NO	0		Spontaneous			Term (>=37weeks)	Singleton		Cephalic		SVD						Male	3600	> 3.5	7	10	Normal	3	Group 3
557	2019-08-25	2019-08-26	1	NO	25	66	158.7	Negative	NO								4	3	1 to 4	NO		NO	0		Spontaneous			Term (>=37weeks)	Singleton		Cephalic		SVD						Female	3600	> 3.5	8	10	Normal	3	Group 3
304	2019-07-31	2019-07-31	0	NO	26	66	159.2	Negative	NO								4	2	1 to 4	NO		NO	0		Spontaneous			Term (>=37weeks)	Singleton		Cephalic		SVD						Female	3600	> 3.5	8	10	Normal	3	Group 3
578	2019-08-27	2019-08-29	2	NO	20	67	159.5	Negative	NO								4	0	0	NO		NO	0		Spontaneous			Term (>=37weeks)	Singleton		Cephalic		SVD						Male	3600	> 3.5	7	10	Normal	1	Group 1
76	2019-07-08	2019-07-12	4	NO	19	51	160.7	Negative	NO								3	0	0	NO		NO	0		Spontaneous			Term (>=37weeks)	Singleton		Cephalic		CS	CS		Prolonged labour		Medical officer	Female	3600	> 3.5	9	10	Normal	1	Group 1
3779	2020-05-02	2023-08-07		NO	29	59	161	Negative	NO								4	0	0	NO		NO	0		Spontaneous			Term (>=37weeks)	Singleton		Cephalic		CS	CS		None of above		Intern doctor	Male	3600	> 3.5	8	10	Normal	1	Group 1
4201	2020-06-11	2020-06-12	1	NO	21	52	162	Negative	NO								3	1	1 to 4	NO		NO	0		Spontaneous			Term (>=37weeks)	Singleton		Cephalic		SVD						Female	3600	> 3.5	9	10	Normal	3	Group 3
4182	2020-06-09	2020-06-14	5	NO	18	55	162	Unknown	NO								4	1	1 to 4	NO		NO	0		Spontaneous			Term (>=37weeks)	Singleton		Cephalic		CS	CS		Prolonged labour		Medical officer	Male	3600	> 3.5	9	10	Normal	3	Group 3
4237	2020-06-14	2020-06-14	0	NO	28	62	162	Negative	NO								3	3	1 to 4	NO		NO	0		Spontaneous			Term (>=37weeks)	Singleton		Cephalic		SVD						Female	3600	> 3.5	9	10	Normal	3	Group 3
3846	2020-05-10	2020-05-11	1	NO	22	60	163	Negative	NO								5	1	1 to 4	NO		NO	0		Spontaneous			Term (>=37weeks)	Singleton		Cephalic		SVD						Male	3600	> 3.5	9	10	Normal	3	Group 3
4291	2020-06-18	2020-06-19	1	NO	25	61	163	Negative	NO								5	4	1 to 4	NO		NO	0		Spontaneous			Preterm (<37weeks)	Singleton		Cephalic		SVD						Male	3600	> 3.5	9	10	Normal	10	Group 10
3810	2020-05-06	2020-05-07	1	NO	32	65	163	Negative	NO								3	3	1 to 4	NO		NO	0		Spontaneous			Term (>=37weeks)	Singleton		Cephalic		SVD						Male	3600	> 3.5	9	10	Normal	3	Group 3
4404	2020-06-27	2020-06-29	2	NO	25	69	163	Negative	NO								4	4	1 to 4	NO		NO	0		Spontaneous			Term (>=37weeks)	Singleton		Cephalic		CS	CS		None of above		Intern doctor	Male	3600	> 3.5	7	9	Normal	3	Group 3
4023	2020-05-27	2020-05-27	0	NO	24	59	164	Negative	NO								5	3	1 to 4	NO		NO	0		Spontaneous			Term (>=37weeks)	Singleton		Cephalic		SVD						Male	3600	> 3.5	9	10	Normal	3	Group 3
4018	2020-05-26	2020-05-27	1	NO	28	65	164	Negative	NO								4	2	1 to 4	NO		NO	0		Spontaneous			Term (>=37weeks)	Singleton		Cephalic		SVD						Male	3600	> 3.5	9	10	Normal	3	Group 3
4435	2020-06-29	2020-07-01	2	NO	27	71	164	Negative	NO								4	2	1 to 4	NO		NO	0		Spontaneous			Term (>=37weeks)	Singleton		Cephalic		SVD						Male	3600	> 3.5	8	10	Normal	3	Group 3
305	2023-08-15	2019-08-03		NO	33	65	164.8	Negative	NO								5	2	1 to 4	NO		YES	2	>1 Previous Scar	Spontaneous			Term (>=37weeks)	Singleton		Cephalic		SVD						Male	3600	> 3.5	9	10	Normal	5	Group 5
3786	2021-05-03	2020-05-04		NO		64	165	Negative	NO								3	3	1 to 4	NO		NO	0		Spontaneous			Term (>=37weeks)	Singleton		Cephalic		SVD						Male	3600	> 3.5	9	10	Normal	3	Group 3
4301	2020-06-19	2020-07-03	14	NO	26	68	165	Negative	NO								3	5	>5	NO		YES	3	>1 Previous Scar	Induced	Oxytocin		Term (>=37weeks)	Singleton		Cephalic		CS	CS		Fetal macrosomia		Specialist	Male	3600	> 3.5	9	10	Normal	5	Group 5
3835	2020-05-09	2020-05-09	0	NO	32	70	165	Negative	NO								3	2	1 to 4	NO		NO	0		Spontaneous			Term (>=37weeks)	Singleton		Cephalic		SVD						Male	3600	> 3.5	9	10	Normal	3	Group 3
244	2019-07-24	2019-07-27	3	NO	19	62	166	Negative	NO								3	1	1 to 4	NO		NO	0		Spontaneous			Term (>=37weeks)	Singleton		Cephalic		SVD						Male	3600	> 3.5	9	10	Normal	3	Group 3
4367	2020-06-24	2020-06-25	1	NO	27	69	166	Negative	NO								5	3	1 to 4	NO		NO	0		Spontaneous			Term (>=37weeks)	Singleton		Cephalic		SVD						Female	3600	> 3.5	9	10	Normal	3	Group 3
500	2019-08-19	2019-08-20	1	NO	21	60	166.2	Negative	NO								4	2	>5	NO		NO	0		Spontaneous			Term (>=37weeks)	Singleton		Cephalic		SVD						Female	3600	> 3.5	8	9	Normal	3	Group 3
3862	2020-05-12	2020-05-12	0	NO	23	63	167	Positive	NO								6	1	1 to 4	NO		NO	0		Spontaneous			Term (>=37weeks)	Singleton		Cephalic		SVD						Male	3600	> 3.5	8	10	Normal	3	Group 3
4389	2020-06-25	2020-06-26	1	NO	20	61	168	Negative	NO								0	1	1 to 4	NO		NO	0		Spontaneous			Term (>=37weeks)	Singleton		Breech		VBD		Breech Delivery				Female	3600	> 3.5	9	10	Normal	7	Group 7
4359	2020-06-23	2020-06-25	2	NO	22	64	168	Unknown	NO								5	1	1 to 4	NO		NO	0		Spontaneous			Term (>=37weeks)	Singleton		Cephalic		SVD						Female	3600	> 3.5	8	10	Normal	3	Group 3
3818	2020-05-07	2020-05-17	10	NO	40	73	168	Negative	NO								3	3	1 to 4	NO		NO	0		Spontaneous			Term (>=37weeks)	Singleton		Cephalic		SVD						Male	3600	> 3.5	9	10	Normal	3	Group 3
411	2019-08-10	2019-08-10	0	NO	26	67	169.3	Negative	NO								3	3	1 to 4	NO		NO	0		Spontaneous			Term (>=37weeks)	Singleton		Cephalic		SVD						Male	3600	> 3.5	8	9	Normal	3	Group 3
4411	2020-06-28	2020-06-29	1	NO	27	74	170	Negative	NO								4	3	1 to 4	NO		NO	0		Spontaneous			Term (>=37weeks)	Singleton		Cephalic		SVD						Female	3600	> 3.5	8	10	Normal	3	Group 3
581	2019-08-27	2019-08-29	2	NO	22	56	170.5	Negative	NO								4	1	1 to 4	NO		NO	0		Spontaneous			Term (>=37weeks)	Singleton		Cephalic		SVD						Male	3600	> 3.5	9	10	Normal	3	Group 3
880	2019-07-08	2019-07-09	1	NO	28	57	170.5	Negative	NO								3	2	1 to 4	NO		NO	0		Spontaneous			Term (>=37weeks)	Singleton		Cephalic		SVD						Female	3600	> 3.5	8	9	Normal	3	Group 3
4355	2020-06-23	2020-06-25	2	NO	32	73	171	Negative	NO								6	6	>5	NO		NO	0		Spontaneous			Term (>=37weeks)	Singleton		Cephalic		SVD						Female	3600	> 3.5	8	10	Normal	3	Group 3
4286	2020-06-17	2020-06-20	3	NO	35	63	172	Negative	NO								3	5	>5	NO		NO	0		Spontaneous			Term (>=37weeks)	Singleton		Cephalic		SVD						Male	3600	> 3.5	7	9	Normal	3	Group 3
262	2019-07-27	2019-07-28	1	NO	25	69	176.2	Positive	NO								5	1	1 to 4	NO		NO	0		Spontaneous			Term (>=37weeks)	Singleton		Cephalic		SVD						Female	3600	> 3.5	9	10	Normal	3	Group 3
554	2019-08-25	2019-08-26	1	NO	31	71	176.4	Negative	NO								4	2	1 to 4	NO		NO	0		Spontaneous			Term (>=37weeks)	Singleton		Cephalic		SVD						Male	3600	> 3.5	9	10	Normal	3	Group 3
469	2019-08-15	2019-08-17	2	NO	39	74	177.5	Negative	NO								4	6	>5	NO		NO	0		Spontaneous			Term (>=37weeks)	Singleton		Cephalic		SVD						Female	3600	> 3.5	9	10	Normal	3	Group 3
169	2019-07-18	2019-07-18	0	NO	26	69	180.1	Negative	NO								4	1	1 to 4	NO		NO	0		Spontaneous			Term (>=37weeks)	Singleton		Cephalic		SVD						Male	3600	> 3.5	9	10	Normal	3	Group 3
406	2019-08-09	2019-08-10	1	NO	32	72	180.4	Negative	NO								4	4	1 to 4	NO		NO	0		Spontaneous			Term (>=37weeks)	Singleton		Cephalic		SVD						Male	3600	> 3.5	7	9	Normal	3	Group 3
1608	2019-11-22	2019-11-23	1	NO	42			Unknown	NO								0	7	>5	NO		NO	0		Spontaneous			Term (>=37weeks)	Singleton		Cephalic		SVD						Female	3600	> 3.5	9	10	Normal	3	Group 3
1317	2019-10-23	2019-10-24	1	NO	42			Negative	NO								0	4	1 to 4	NO		NO	0		Spontaneous			Term (>=37weeks)	Singleton		Cephalic		SVD						Male	3600	> 3.5	9	10	Normal	3	Group 3
1832	2019-11-27	2019-11-29	2	NO	40			Negative	NO								0	6	>5	NO		NO	0		Spontaneous			Term (>=37weeks)	Singleton		Cephalic		SVD						Male	3600	> 3.5	8	10	Normal	3	Group 3
3698	2020-04-24	2020-04-25	1	NO	39			Unknown	NO								0	4	1 to 4	NO		NO	0		Spontaneous			Term (>=37weeks)	Singleton		Cephalic		SVD						Male	3600	> 3.5	9	10	Normal	3	Group 3
469	2019-10-15	2019-10-16	1	NO	39			Negative	NO								0	6	>5	NO		NO	0		Spontaneous			Term (>=37weeks)	Singleton		Cephalic		SVD						Male	3600	> 3.5			Normal	3	Group 3
3695	2020-04-24	2020-04-25	1	NO	38			Positive	NO								1	4	1 to 4	NO		NO	0		Spontaneous			Term (>=37weeks)	Singleton		Cephalic		SVD						Male	3600	> 3.5	9	10	Normal	3	Group 3
2547	2020-03-19	2020-03-20	1	NO	38			Unknown	NO								0	4	1 to 4	NO		NO	0		Spontaneous			Term (>=37weeks)	Singleton		Cephalic		SVD						Male	3600	> 3.5	10	10	Normal	3	Group 3
3258	2020-03-14	2020-03-15	1	NO	38			Negative	NO								0	5	>5	NO		NO	0		Spontaneous			Term (>=37weeks)	Singleton		Cephalic		SVD						Male	3600	> 3.5	9	10	Normal	3	Group 3
4043	2020-05-29	2020-05-31	2	NO	36			Negative	NO								4	3	1 to 4	NO		NO	0		Spontaneous			Term (>=37weeks)	Singleton		Cephalic		SVD						Male	3600	> 3.5	8	10	Normal	3	Group 3
1589	2020-04-14	2020-04-15	1	NO	36			Negative	NO								1	3	1 to 4	NO		NO	0		Spontaneous			Term (>=37weeks)	Singleton		Cephalic		SVD						Male	3600	> 3.5	8	10	Normal	3	Group 3
3582	2020-04-09	2020-04-10	1	NO	36			Positive	NO								0	3	1 to 4	NO		NO	0		Spontaneous			Term (>=37weeks)	Singleton		Cephalic		SVD						Female	3600	> 3.5	8	10	Normal	3	Group 3
1378	2020-02-25	2020-02-26	1	NO	36			Positive	NO								0	3	1 to 4	NO		NO	0		Spontaneous			Term (>=37weeks)	Singleton		Cephalic		SVD						Male	3600	> 3.5	9	10	Normal	3	Group 3
1228	2019-10-15	2019-10-16	1	NO	36			Negative	NO								0	3	1 to 4	NO		NO	0		Spontaneous			Term (>=37weeks)	Singleton		Cephalic		SVD						Male	3600	> 3.5	9	10	Normal	3	Group 3
1174	2019-10-12	2019-10-13	1	YES	35			Positive	YES	HTN	1	0	0	0	0		0	0	0	NO		NO	0		Spontaneous			Term (>=37weeks)	Singleton		Breech		VBD		Breech Delivery				Male	3600	> 3.5	9	10	Normal	6	Group 6
500	2019-08-19	2019-08-20	1	NO	35			Positive	NO								0	5	>5	NO		NO	0		Spontaneous			Term (>=37weeks)	Singleton		Cephalic		SVD						Female	3600	> 3.5	9	10	Normal	3	Group 3
3617	2020-04-16	2020-04-17	1	NO	34			Unknown	NO								1	4	1 to 4	NO		NO	0		Spontaneous			Term (>=37weeks)	Singleton		Cephalic		SVD						Male	3600	> 3.5	8	10	Normal	3	Group 3
3629	2020-04-17	2020-04-20	3	NO	33			Unknown	NO								1	4	1 to 4	NO		NO	0		Spontaneous			Term (>=37weeks)	Singleton		Cephalic		CS	CS		Fetal distress		Specialist	Female	3600	> 3.5	8	10	Normal	3	Group 3
963	2019-09-27	2019-09-28	1	NO	32			Positive	NO								2	4	1 to 4	NO		NO	0		Spontaneous			Term (>=37weeks)	Singleton		Cephalic		SVD						Male	3600	> 3.5	8	10	Normal	3	Group 3
2094	2019-12-18	2019-12-19	1	YES	32			Negative	NO								0	5	>5	NO		NO	0		Spontaneous			Term (>=37weeks)	Singleton		Cephalic		SVD						Female	3600	> 3.5	9	10	Normal	3	Group 3
3903	2020-03-27	2020-03-28	1	NO	32			Negative	NO								1	4	1 to 4	NO		NO	0		Spontaneous			Term (>=37weeks)	Singleton		Cephalic		SVD						Male	3600	> 3.5	8	10	Normal	3	Group 3
3526	2020-04-09	2020-04-10	1	NO	32			Negative	NO								0	2	1 to 4	NO		NO	0		Spontaneous			Term (>=37weeks)	Singleton		Cephalic		SVD						Female	3600	> 3.5	8	10	Normal	3	Group 3
23	2020-03-11	2020-03-12	1	NO	32			Positive	NO								0	2	1 to 4	NO		NO	0		Spontaneous			Term (>=37weeks)	Singleton		Cephalic		SVD						Male	3600	> 3.5	9	10	Normal	3	Group 3
1345	2019-10-24	2019-10-25	1	NO	32			Unknown	NO								0	0	0	NO		NO	0		Spontaneous			Term (>=37weeks)	Singleton		Cephalic		SVD						Male	3600	> 3.5	9	10	Normal	1	Group 1
13201	2019-10-23	2019-10-24	1	NO	31			Positive	NO								0	3	1 to 4	NO		NO	0		Spontaneous			Term (>=37weeks)	Singleton		Cephalic		SVD						Male	3600	> 3.5	9	10	Normal	3	Group 3
554	2019-08-25	2019-08-26	1	NO	31			Negative	NO								0	2	1 to 4	NO		NO	0		Spontaneous			Term (>=37weeks)	Singleton		Cephalic		SVD						Male	3600	> 3.5	9	10	Normal	3	Group 3
1924	2019-12-05	2019-12-06	1	NO	30			Unknown	NO								0	1	1 to 4	NO		NO	0		Spontaneous			Term (>=37weeks)	Singleton		Cephalic		SVD						Female	3600	> 3.5	9	10	Normal	3	Group 3
1563	2020-04-07	2020-04-08	1	NO	30			Negative	NO								0	1	1 to 4	NO		NO	0		Spontaneous			Term (>=37weeks)	Singleton		Cephalic		SVD						Male	3600	> 3.5	9	10	Normal	3	Group 3
3490	2020-04-05	2020-04-06	1	NO	30			Negative	NO								1	2	1 to 4	YES	1	NO	0		Spontaneous			Term (>=37weeks)	Singleton		Cephalic		SVD						Male	3600	> 3.5	9	10	Normal	3	Group 3
3672	2020-04-22	2020-04-23	1	NO	30			Positive	NO								1	2	1 to 4	NO		NO	0		Spontaneous			Term (>=37weeks)	Singleton		Cephalic		SVD						Male	3600	> 3.5	9	10	Normal	3	Group 3
3669	2020-04-22	2020-04-23	1	NO	30			Negative	NO								1	3	1 to 4	NO		NO	0		Spontaneous			Term (>=37weeks)	Singleton		Cephalic		SVD						Male	3600	> 3.5	9	10	Normal	3	Group 3
3235	2020-03-12	2020-03-13	1	NO	30			Positive	NO								0	5	>5	NO		NO	0		Spontaneous			Term (>=37weeks)	Singleton		Cephalic		SVD						Male	3600	> 3.5	9	10	Normal	3	Group 3
304	2019-10-10	2019-10-10	0	NO	30			Negative	NO								1	0	0	NO		NO	0		Spontaneous			Term (>=37weeks)	Singleton		Cephalic		SVD						Male	3600	> 3.5			Normal	1	Group 1
1974	2019-12-09	2019-12-11	2	NO	29			Negative	NO								0	5	>5	NO		NO	0		Spontaneous			Term (>=37weeks)	Singleton		Cephalic		SVD						Male	3600	> 3.5	8	9	Normal	3	Group 3
1875	2019-11-30	2019-12-01	1	NO	29			Unknown	NO								0	1	1 to 4	NO		NO	0		Spontaneous			Term (>=37weeks)	Singleton		Cephalic		SVD						Male	3600	> 3.5	8	10	Normal	3	Group 3
1	2020-04-01	2020-04-02	1	NO	29			Negative	NO								0	0	0	NO		NO	0		Spontaneous			Term (>=37weeks)	Singleton		Cephalic		SVD						Male	3600	> 3.5	8	10	Normal	1	Group 1
3643	2020-04-20	2020-04-21	1	NO	29			Negative	NO								1	2	1 to 4	NO		NO	0		Spontaneous			Term (>=37weeks)	Singleton		Cephalic		SVD						Female	3600	> 3.5	8	10	Normal	3	Group 3
1427	2020-10-29	2020-10-30	1	NO	29			Positive	NO								0	2	1 to 4	NO		NO	0		Spontaneous			Term (>=37weeks)	Singleton		Cephalic		SVD						Male	3600	> 3.5	8	10	Normal	3	Group 3
1078	2020-01-07	2020-01-10	3	NO	28			Positive	NO								0	2	1 to 4	NO		NO	0		Spontaneous			Term (>=37weeks)	Singleton		Cephalic		SVD						Male	3600	> 3.5	8	10	Normal	3	Group 3
4076	2020-06-01	2020-06-04	3	NO	28			Negative	NO								5	2	1 to 4	NO		NO	0		Spontaneous			Term (>=37weeks)	Singleton		Cephalic		CS	CS		Prolonged labour		Medical officer	Female	3600	> 3.5	9	10	Normal	3	Group 3
3438	2020-04-01	2020-04-02	1	NO	28			Negative	NO								1	2	1 to 4	NO		NO	0		Spontaneous			Term (>=37weeks)	Singleton		Cephalic		SVD						Male	3600	> 3.5	8	10	Normal	3	Group 3
1466	2020-03-12	2020-03-13	1	NO	28			Negative	NO								0	1	1 to 4	NO		NO	0		Spontaneous			Term (>=37weeks)	Singleton		Cephalic		SVD						Male	3600	> 3.5	9	10	Normal	3	Group 3
2081	2020-01-16	2020-01-17	1	NO	28			Unknown	NO								1	1	1 to 4	NO		NO	0		Spontaneous			Term (>=37weeks)	Singleton		Cephalic		SVD						Male	3600	> 3.5	9	10	Normal	3	Group 3
3334	2023-06-21	2019-06-22		NO	28			Unknown	NO								5	3	1 to 4	NO		NO	0		Spontaneous			Term (>=37weeks)	Singleton		Cephalic		SVD						Male	3600	> 3.5	9	10	Normal	3	Group 3
1835	2019-11-28	2019-12-02	4	NO	27			Negative	NO								3	2	1 to 4	NO		NO	0		Spontaneous			Term (>=37weeks)	Singleton		Cephalic		SVD						Male	3600	> 3.5			Normal	3	Group 3
1927	2019-12-04	2019-12-06	2	NO	27			Positive	NO								5	1	1 to 4	NO		NO	0		Spontaneous			Term (>=37weeks)	Singleton		Cephalic		SVD						Male	3600	> 3.5	8	10	Normal	3	Group 3
1127	2019-10-09	2019-10-11	2	YES	27			Positive	NO								0	0	0	NO		NO	0		Spontaneous			Term (>=37weeks)	Singleton		Cephalic		CS	CS		Prolonged labour		Medical officer	Male	3600	> 3.5	7	10	Admitted to NICU	1	Group 1
1319	2019-10-23	2019-10-24	1	NO	27			Negative	NO								0	4	1 to 4	NO		NO	0		Spontaneous			Term (>=37weeks)	Singleton		Cephalic		SVD						Male	3600	> 3.5	9	10	Normal	3	Group 3
1441	2020-10-30	2020-10-31	1	NO	27			Unknown	NO								0	2	1 to 4	NO		NO	0		Spontaneous			Term (>=37weeks)	Singleton		Cephalic		SVD						Female	3600	> 3.5	9	10	Normal	3	Group 3
458	2019-10-14	2019-10-15	1	NO	27			Unknown	NO								0	0	0	NO		NO	0		Spontaneous			Term (>=37weeks)	Singleton		Cephalic		SVD						Male	3600	> 3.5	9	10	Normal	1	Group 1
1450	2019-10-31	2019-11-05	5	NO	26			Negative	NO								0	0	0	NO		NO	0		Spontaneous			Term (>=37weeks)	Singleton		Cephalic		CS	CS		Prolonged labour		Medical officer	Female	3600	> 3.5	9	10	Normal	1	Group 1
2298	2020-01-05	2020-01-09	4	NO	26			Positive	NO								0	2	1 to 4	NO		NO	0		Spontaneous			Term (>=37weeks)	Singleton		Cephalic		CS	CS		Fetal distress		Specialist	Male	3600	> 3.5	8	10	Normal	3	Group 3
1117	2020-01-15	2020-01-18	3	NO	26			Positive	NO								0	2	1 to 4	NO		NO	0		Spontaneous			Term (>=37weeks)	Singleton		Cephalic		SVD						Female	3600	> 3.5	9	10	Normal	3	Group 3
1838	2019-11-28	2019-11-29	1	NO	26			Positive	NO								5	2	1 to 4	NO		NO	0		Spontaneous			Term (>=37weeks)	Singleton		Breech		CS	CS		Contracted Pelvis		Specialist	Male	3600	> 3.5	7	9	Normal	7	Group 7
3522	2020-04-08	2020-04-09	1	NO	26			Unknown	NO								1	1	1 to 4	NO		NO	0		Spontaneous			Term (>=37weeks)	Singleton		Cephalic		SVD						Female	3600	> 3.5	8	10	Normal	3	Group 3
2656	2020-01-28	2020-01-29	1	NO	26			Negative	NO								0	1	1 to 4	NO		NO	0		Spontaneous			Term (>=37weeks)	Singleton		Cephalic		SVD						Male	3600	> 3.5	9	10	Normal	3	Group 3
1417	2020-10-28	2020-10-29	1	NO	26			Negative	NO								0	3	1 to 4	NO		NO	0		Spontaneous			Term (>=37weeks)	Singleton		Cephalic		SVD						Male	3600	> 3.5	9	10	Normal	3	Group 3
494	2019-08-19	2019-08-20	1	NO	26			Positive	NO								0	2	1 to 4	NO		NO	0		Spontaneous			Term (>=37weeks)	Singleton		Cephalic		SVD						Female	3600	> 3.5	9	10	Normal	3	Group 3
1149	2019-10-11	2023-10-12		NO	25			Positive	NO								0	1	1 to 4	NO		NO	0		Spontaneous			Term (>=37weeks)	Singleton		Cephalic		SVD						Male	3600	> 3.5	9	10	Normal	3	Group 3
2254	2019-12-10	2019-12-14	4	YES	25			Unknown	NO								4	2	1 to 4	NO		NO	0		Spontaneous			Term (>=37weeks)	Singleton		Cephalic		CS	CS		Prolonged labour		Medical officer	Female	3600	> 3.5	8	10	Normal	3	Group 3
2654	2020-03-05	2020-03-09	4	YES	25			Unknown	NO								4	2	1 to 4	NO		YES	2	>1 Previous Scar	Spontaneous			Term (>=37weeks)	Singleton		Cephalic		CS	CS		Previous CS		Medical officer	Female	3600	> 3.5	9	10	Normal	5	Group 5
1563	2019-11-08	2019-11-11	3	NO	25			Negative	NO								0	2	1 to 4	NO		YES	2	>1 Previous Scar	No labor (pre-labor CS)			Term (>=37weeks)	Singleton		Cephalic		CS	CS		Previous CS		Specialist	Male	3600	> 3.5	6	8	Admitted to NICU	5	Group 5
1069	2020-02-01	2020-02-04	3	NO	25			Positive	NO								0	3	1 to 4	NO		NO	0		Spontaneous			Term (>=37weeks)	Singleton		Cephalic		CS	CS		Fetal distress		Specialist	Male	3600	> 3.5	8	10	Normal	3	Group 3
1576	2020-04-09	2020-04-10	1	NO	25			Negative	NO								0	1	1 to 4	NO		NO	0		Spontaneous			Term (>=37weeks)	Singleton		Cephalic		SVD						Male	3600	> 3.5	8	10	Normal	3	Group 3
3443	2020-04-01	2020-04-02	1	NO	25			Negative	NO								0	1	1 to 4	NO		NO	0		Spontaneous			Term (>=37weeks)	Singleton		Cephalic		SVD						Male	3600	> 3.5	8	10	Normal	3	Group 3
3869	2020-03-25	2020-03-26	1	NO	25			Negative	NO								1	1	1 to 4	NO		NO	0		Spontaneous			Term (>=37weeks)	Singleton		Cephalic		SVD						Male	3600	> 3.5	8	10	Normal	3	Group 3
3501	2020-04-06	2020-04-07	1	NO	25			Negative	NO								0	2	1 to 4	NO		NO	0		Spontaneous			Term (>=37weeks)	Singleton		Cephalic		SVD						Male	3600	> 3.5	8	10	Normal	3	Group 3
1233	2019-10-16	2019-10-17	1	NO	25			Negative	NO								0	2	1 to 4	NO		NO	0		Spontaneous			Term (>=37weeks)	Singleton		Cephalic		SVD						Male	3600	> 3.5	9	10	Normal	3	Group 3
1318	2019-10-23	2019-10-24	1	NO	25			Negative	NO								0	1	1 to 4	NO		NO	0		Spontaneous			Term (>=37weeks)	Singleton		Cephalic		SVD						Male	3600	> 3.5	9	10	Normal	3	Group 3
3735	2020-04-28	2020-04-29	1	NO	25			Negative	NO								1	2	1 to 4	NO		NO	0		Spontaneous			Term (>=37weeks)	Singleton		Cephalic		SVD						Female	3600	> 3.5	8	10	Normal	3	Group 3
1403	2019-10-28	2019-10-29	1	YES	25			Negative	NO								0	1	1 to 4	NO		NO	0		Spontaneous			Term (>=37weeks)	Singleton		Cephalic		SVD						Female	3600	> 3.5	9	10	Normal	3	Group 3
3244	2020-03-13	2020-03-14	1	NO	25			Negative	NO								0	2	1 to 4	NO		NO	0		Spontaneous			Term (>=37weeks)	Singleton		Cephalic		SVD						Female	3600	> 3.5	9	10	Normal	3	Group 3
557	2019-08-25	2019-08-26	1	NO	25			Negative	NO								0	3	1 to 4	NO		NO	0		Spontaneous			Term (>=37weeks)	Singleton		Cephalic		SVD						Female	3600	> 3.5	9	10	Normal	3	Group 3
658	2019-09-03	2019-09-04	1	NO	25			Positive	NO								0	2	1 to 4	NO		YES	1	1 Previous Csar	Spontaneous			Term (>=37weeks)	Singleton		Cephalic		CS	CS		None of above	Elective CS	Specialist	Female	3600	> 3.5	6	9	Admitted to NICU	5	Group 5
1607	2019-11-12	2019-11-15	3	NO	24			Negative	NO								0	0	0	YES	2	NO	0		Spontaneous			Term (>=37weeks)	Singleton		Cephalic		CS	CS		Prolonged labour		Medical officer	Female	3600	> 3.5	10	10	Normal	1	Group 1
786	2019-09-13	2019-09-14	1	NO	24			Negative	NO								2	1	1 to 4	NO		NO	0		Spontaneous			Term (>=37weeks)	Singleton		Cephalic		SVD						Male	3600	> 3.5	9	10	Normal	3	Group 3
1128	2019-10-09	2019-10-10	1	NO	24			Positive	NO								0	1	1 to 4	NO		NO	0		Spontaneous			Term (>=37weeks)	Singleton		Cephalic		SVD						Male	3600	> 3.5	9	10	Normal	3	Group 3
3652	2020-04-20	2020-04-21	1	NO	24			Unknown	NO								1	1	1 to 4	NO		NO	0		Spontaneous			Term (>=37weeks)	Singleton		Cephalic		SVD						Male	3600	> 3.5	8	10	Normal	3	Group 3
2581	2020-01-23	2020-01-24	1	NO	24			Negative	NO								0	0	0	NO		NO	0		Spontaneous			Term (>=37weeks)	Singleton		Cephalic		SVD						Female	3600	> 3.5	9	10	Normal	1	Group 1
1295	2019-10-20	2019-10-21	1	NO	24			Positive	NO								0	2	1 to 4	NO		NO	0		Spontaneous			Term (>=37weeks)	Singleton		Cephalic		SVD						Female	3600	> 3.5	9	10	Normal	3	Group 3
1201	2020-02-01	2020-02-02	1	NO	24			Negative	NO								1	1	1 to 4	NO		NO	0		Spontaneous			Term (>=37weeks)	Singleton		Cephalic		SVD						Male	3600	> 3.5	9	10	Normal	3	Group 3
1382	2019-10-27	2019-10-28	1	NO	24			Negative	NO								0	1	1 to 4	NO		NO	0		Spontaneous			Term (>=37weeks)	Singleton		Cephalic		SVD						Male	3600	> 3.5	9	10	Normal	3	Group 3
2964	2020-01-12	2020-01-13	1	NO	24			Negative	NO								3	1	1 to 4	NO		NO	0		Spontaneous			Term (>=37weeks)	Singleton		Cephalic		SVD						Female	3600	> 3.5	7	10	Normal	3	Group 3
3666	2020-04-21	2020-04-25	4	NO	23			Positive	NO								1	1	1 to 4	NO		NO	0		Spontaneous			Term (>=37weeks)	Singleton		Cephalic		CS	CS		Fetal distress			Female	3600	> 3.5	8		Normal	3	Group 3
3875	2020-02-08	2020-02-11	3	YES	23			Positive	NO								4	2	1 to 4	YES	1	NO	0		Spontaneous			Term (>=37weeks)	Singleton		Breech		CS	CS		Malpresentation		Medical officer	Female	3600	> 3.5	8	10	Normal	7	Group 7
816	2019-09-16	2019-09-17	1	NO	23			Negative	NO								3	0	0	NO		NO	0		Spontaneous			Term (>=37weeks)	Singleton		Cephalic		SVD						Female	3600	> 3.5	8	10	Normal	1	Group 1
1066	2019-10-04	2019-10-05	1	NO	23			Negative	NO								0	1	1 to 4	NO		NO	0		Spontaneous			Term (>=37weeks)	Singleton		Cephalic		SVD						Female	3600	> 3.5	9	10	Normal	3	Group 3
1472	2020-03-13	2020-03-14	1	NO	23			Positive	NO								1	1	1 to 4	NO		NO	0		Spontaneous			Term (>=37weeks)	Singleton		Cephalic		SVD						Male	3600	> 3.5	9	10	Normal	3	Group 3
1162	2020-01-23	2020-01-24	1	NO	23			Negative	NO								1	1	1 to 4	NO		NO	0		Spontaneous			Term (>=37weeks)	Singleton		Cephalic		SVD						Male	3600	> 3.5	8	10	Normal	3	Group 3
2686	2020-04-01	2020-04-02	1	NO	23			Positive	NO								0	2	1 to 4	NO		NO	0		Spontaneous			Term (>=37weeks)	Singleton		Cephalic		SVD						Male	3600	> 3.5	9	10	Normal	3	Group 3
2252	2019-12-28	2019-12-29	1	NO	23			Unknown	NO								0	2	1 to 4	NO		NO	0		Spontaneous			Preterm (<37weeks)	Singleton		Cephalic		SVD						Male	3600	> 3.5	9	10	Normal	10	Group 10
3339	2020-03-21	2020-03-22	1	NO	23			Positive	NO								0	0	0	NO		NO	0		Spontaneous			Term (>=37weeks)	Singleton		Cephalic		SVD						Male	3600	> 3.5	9	10	Normal	1	Group 1
1104	2019-10-08	2019-10-09	1	NO	22			Positive	NO								0	0	0	NO		NO	0		Spontaneous			Term (>=37weeks)	Singleton		Cephalic		SVD						Male	3600	> 3.5	9	10	Normal	1	Group 1
2549	2020-01-20	2020-01-21	1	NO	22			Positive	NO								0	0	0	NO		NO	0		Spontaneous			Term (>=37weeks)	Singleton		Cephalic		SVD						Female	3600	> 3.5	9	10	Normal	1	Group 1
451	2019-10-13	2019-10-14	1	NO	22			Negative	NO								0	0	0	NO		NO	0		Spontaneous			Term (>=37weeks)	Singleton		Cephalic		SVD						Male	3600	> 3.5	9	10	Normal	1	Group 1
2527	2020-01-19	2020-01-20	1	NO	21			Positive	NO								0	2	1 to 4	NO		NO	0		Spontaneous			Term (>=37weeks)	Singleton		Cephalic		SVD						Male	3600	> 3.5	9	10	Normal	3	Group 3
499	2019-08-19	2019-08-20	1	NO	21			Negative	NO								0	0	0	NO		NO	0		Spontaneous			Term (>=37weeks)	Singleton		Cephalic		CS	CS		Prolonged labour		Specialist	Female	3600	> 3.5	9	10	Normal	1	Group 1
4095	2020-06-03	2020-06-04	1	NO	21			Negative	NO								4	1	1 to 4	NO		NO	0		Spontaneous			Term (>=37weeks)	Singleton		Cephalic		SVD						Female	3600	> 3.5	8	10	Normal	3	Group 3
4200	2020-06-11	2020-06-12	1	NO	21			Negative	NO								6	0	0	NO		NO	0		Spontaneous			Term (>=37weeks)	Singleton		Cephalic		SVD						Male	3600	> 3.5	8	10	Normal	1	Group 1
3359	2020-03-26	2020-03-30	4	NO	20			Negative	NO								3	2	1 to 4	NO		NO	0		Spontaneous			Term (>=37weeks)	Singleton		Cephalic		SVD						Male	3600	> 3.5			Normal	3	Group 3
339	2019-11-01	2019-11-04	3	YES	20			Positive	NO								1	0	0	NO		NO	0		Spontaneous			Term (>=37weeks)	Singleton		Cephalic		SVD						Male	3600	> 3.5			Normal	1	Group 1
3513	2020-04-07	2020-04-08	1	YES	20			Negative	NO								1	0	0	NO		NO	0		Spontaneous			Term (>=37weeks)	Singleton		Cephalic		SVD						Male	3600	> 3.5	8	10	Normal	1	Group 1
3281	2020-03-16	2020-03-17	1	NO	20			Negative	NO								0	1	1 to 4	NO		NO	0		Spontaneous			Term (>=37weeks)	Singleton		Cephalic		SVD						Male	3600	> 3.5	9	10	Normal	3	Group 3
80	2019-07-08	2019-07-09	1	NO	20			Negative	NO								3	2	1 to 4	NO		NO	0		Spontaneous			Term (>=37weeks)	Singleton		Cephalic		SVD						Female	3600	> 3.5	8	10	Normal	3	Group 3
1226	2019-10-16	2023-10-17		NO	19			Negative	NO								0	0	0	NO		NO	0		Spontaneous			Term (>=37weeks)	Singleton		Cephalic		SVD						Male	3600	> 3.5	9	10	Normal	1	Group 1
0	2019-08-31	2019-09-02	2	NO	19			Unknown	NO								7	1	1 to 4	NO		NO	0		Spontaneous			Term (>=37weeks)	Singleton		Cephalic		SVD						Female	3600	> 3.5	8	10	Normal	3	Group 3
0	2019-11-20	2019-11-21	1	NO	19			Negative	NO								1	0	0	NO		NO	0		Spontaneous			Preterm (<37weeks)	Singleton		Cephalic		SVD						Male	3600	> 3.5			Normal	10	Group 10
1179	2019-10-12	2019-10-13	1	NO	19			Negative	NO								0	0	0	NO		NO	0		Spontaneous			Term (>=37weeks)	Singleton		Cephalic		SVD						Female	3600	> 3.5	8	10	Normal	1	Group 1
76	2019-07-08	2019-07-09	1	NO	19			Negative	NO								1	0	0	NO		NO	0		Spontaneous			Term (>=37weeks)	Singleton		Cephalic		SVD						Female	3600	> 3.5	9	10	Normal	1	Group 1
624	2019-08-31	2019-09-01	1	NO	19			Negative	NO								0	1	1 to 4	NO		NO	0		Spontaneous			Term (>=37weeks)	Singleton		Cephalic		SVD						Female	3600	> 3.5	8	10	Normal	3	Group 3
2312	2020-01-03	2020-01-04	1	YES	18			Negative	NO								0	0	0	NO		NO	0		Spontaneous			Term (>=37weeks)	Singleton		Cephalic		SVD						Male	3600	> 3.5	9	10	Normal	1	Group 1
1348	2019-10-24	2019-10-25	1	NO	18			Positive	NO								0	0	0	NO		NO	0		Spontaneous			Term (>=37weeks)	Singleton		Cephalic		SVD						Male	3600	> 3.5	8	10	Normal	1	Group 1
3740	2020-04-29	2020-04-30	1	NO	18			Unknown	NO								0	0	0	NO		NO	0		Spontaneous			Term (>=37weeks)	Singleton		Cephalic		SVD						Male	3600	> 3.5	8	10	Normal	1	Group 1
558	2019-08-25	2019-08-26	1	NO	18			Negative	NO								0	0	0	NO		NO	0		Spontaneous			Term (>=37weeks)	Singleton		Cephalic		SVD						Male	3600	> 3.5	9	10	Normal	1	Group 1
3311	2020-10-23	2020-03-19		NO	18			Unknown	NO								1	0	0	NO		NO	0		Spontaneous			Term (>=37weeks)	Singleton		Cephalic		SVD						Male	3600	> 3.5	9	10	Normal	1	Group 1
1045	2019-10-03	2019-10-04	1	NO	17			Positive	NO								0	0	0	NO		NO	0		Spontaneous			Term (>=37weeks)	Singleton		Cephalic		SVD						Female	3600	> 3.5	9	10	Normal	1	Group 1
4140	2020-06-06	2020-06-09	3	NO	16			Negative	NO								4	0	0	NO		NO	0		Spontaneous			Term (>=37weeks)	Singleton		Cephalic		CS	CS		Contracted Pelvis		Medical officer	Female	3600	> 3.5	8	9	Normal	1	Group 1
1679	2020-04-29	2020-04-30	1	NO	32			Negative	NO								1	3	1 to 4	NO		NO	0		Spontaneous			Term (>=37weeks)	Singleton		Cephalic		SVD						Male	3500	> 3.5	8	10	Normal	3	Group 3
2052	2019-12-15	2019-12-16	1	NO	27			Unknown	NO								0	2	1 to 4	NO		NO	0		Spontaneous			Term (>=37weeks)	Singleton		Cephalic		SVD						Female	3500	> 3.5	9		Normal	3	Group 3
1402	2019-10-27	2019-10-28	1	NO	28			Negative	NO								0	5	>5	NO		NO	0		Spontaneous			Term (>=37weeks)	Singleton		Cephalic		SVD						Male	3500	> 3.5	8	10	Normal	3	Group 3
965	2019-10-27	2019-09-28		NO	30			Negative	NO								0	2	1 to 4	NO		NO	0		Spontaneous			Term (>=37weeks)	Singleton		Cephalic		SVD						Male	3500	> 3.5	8	10	Normal	3	Group 3
289	2019-07-29	2019-07-30	1	NO	32	78		Negative	NO								4	4	1 to 4	NO		NO	0		Spontaneous			Term (>=37weeks)	Singleton		Cephalic		SVD						Male	3500	> 3.5	9	10	Normal	3	Group 3
315	2019-08-01	2019-08-03	2	NO	19	52	149.6	Negative	NO								4	0	0	NO		NO	0		Spontaneous			Term (>=37weeks)	Singleton		Cephalic		SVD						Female	3500	> 3.5	8	10	Normal	1	Group 1
266	2019-07-27	2019-07-27	0	NO	22	51	149.8	Negative	NO								5	0	0	NO		NO	0		Spontaneous			Term (>=37weeks)	Singleton		Cephalic		SVD						Male	3500	> 3.5	8	9	Normal	1	Group 1
68	2019-07-07	2019-07-07	0	NO	21	56	150.2	Negative	NO								4	2	1 to 4	NO		NO	0		Spontaneous			Term (>=37weeks)	Singleton		Cephalic		SVD						Female	3500	> 3.5	8	10	Normal	3	Group 3
24	2019-07-03	2019-07-03	0	NO	26	58	152.6	Negative	NO								4	1	1 to 4	NO		NO	0		Spontaneous			Term (>=37weeks)	Singleton		Cephalic		CS	CS		Prolonged labour		Specialist	Male	3500	> 3.5	9	10	Normal	3	Group 3
3817	2020-05-07	2020-05-09	2	NO	17	48	153	Negative	NO								6	0	0	NO		NO	0		Spontaneous			Term (>=37weeks)	Singleton		Cephalic		SVD						Male	3500	> 3.5	7	10	Normal	1	Group 1
192	2019-07-20	2019-07-20	0	YES	19	52	153.4	Negative	NO								3	0	0	NO		NO	0		Spontaneous			Preterm (<37weeks)	Singleton		Cephalic		SVD						Female	3500	> 3.5	8	10	Normal	10	Group 10
287	2019-07-29	2019-07-31	2	NO	30	69	153.4	Negative	NO								4	4	1 to 4	YES	1	NO	0		Spontaneous			Term (>=37weeks)	Singleton		Cephalic		SVD						Male	3500	> 3.5	8	9	Normal	3	Group 3
268	2019-07-27	2019-07-28	1	NO	19	59	153.6	Negative	NO								5	0	0	NO		NO	0		Spontaneous			Term (>=37weeks)	Singleton		Cephalic		SVD						Female	3500	> 3.5	9	10	Normal	1	Group 1
4386	2020-06-25	2020-06-26	1	NO	19	48	155	Negative	NO								0	0	0	NO		NO	0		Spontaneous			Term (>=37weeks)	Singleton		Cephalic		SVD						Female	3500	> 3.5	9	10	Normal	1	Group 1
4239	2020-06-14	2020-06-15	1	NO	19	48	156	Negative	NO								3	0	0	YES	1	NO	0		Spontaneous			Term (>=37weeks)	Singleton		Cephalic		SVD						Female	3500	> 3.5	8	10	Normal	1	Group 1
570	2019-08-26	2019-08-27	1	NO	19	58	156.4	Negative	NO								5	0	0	NO		NO	0		Spontaneous			Term (>=37weeks)	Singleton		Cephalic		SVD						Male	3500	> 3.5	8	9	Normal	1	Group 1
4245	2020-06-14	2020-06-15	1	NO	20	57	157	Negative	NO								4	1	1 to 4	NO		NO	0		Spontaneous			Term (>=37weeks)	Singleton		Cephalic		SVD						Female	3500	> 3.5	8	10	Normal	3	Group 3
4295	2020-06-18	2020-06-22	4	YES	18	50	158	Negative	NO								3	0	0	NO		NO	0		Spontaneous			Term (>=37weeks)	Singleton		Cephalic		SVD						Male	3500	> 3.5	9	10	Normal	1	Group 1
4431	2020-06-29	2020-07-03	4	YES	17	59	158	Negative	NO								3	0	0	YES	1	NO	0		Induced	Oxytocin		Term (>=37weeks)	Singleton		Cephalic		CS	CS		Prolonged labour		Medical officer	Male	3500	> 3.5	5	7	Admitted to NICU	2	Group 2
42	2019-07-04	2019-07-06	2	NO	22	65	158.4	Negative	NO								3	1	1 to 4	NO		NO	0		Spontaneous			Term (>=37weeks)	Singleton		Cephalic		SVD						Female	3500	> 3.5	9	10	Normal	3	Group 3
398	2019-08-05	2019-08-06	1	NO	30	68	158.6	Negative	NO								3	2	1 to 4	YES	2	NO	0		Spontaneous			Term (>=37weeks)	Singleton		Cephalic		SVD						Male	3500	> 3.5	8	9	Normal	3	Group 3
3995	2020-04-24	2020-05-25		NO	19	49	160	Negative	NO								6	1	1 to 4	NO		NO	0		Spontaneous			Term (>=37weeks)	Singleton		Cephalic		SVD						Male	3500	> 3.5	9	10	Normal	3	Group 3
3823	2020-05-07	2020-05-08	1	YES	18	52	160	Negative	NO								5	1	1 to 4	NO		NO	0		Spontaneous			Term (>=37weeks)	Singleton		Cephalic		SVD						Female	3500	> 3.5	9	10	Normal	3	Group 3
4290	2020-06-18	2020-06-18	0	NO	24	56	161	Negative	NO								0	4	1 to 4	NO		NO	0		Spontaneous			Term (>=37weeks)	Singleton		Cephalic		SVD						Male	3500	> 3.5	9	10	Normal	3	Group 3
4038	2020-05-28	2020-05-29	1	NO	35	77	161	Negative	NO								3	3	1 to 4	NO		NO	0		Spontaneous			Term (>=37weeks)	Singleton		Cephalic		SVD						Male	3500	> 3.5	8	10	Normal	3	Group 3
3786	2020-05-03	2021-05-04		NO	20	52	162	Negative	NO								5	0	0	NO		NO	0		Spontaneous			Term (>=37weeks)	Singleton		Cephalic		SVD						Male	3500	> 3.5	9	10	Normal	1	Group 1
3833	2020-05-09	2020-05-13	4	NO	20	56	162	Negative	NO								5	0	0	NO		NO	0		Spontaneous			Term (>=37weeks)	Singleton		Cephalic		SVD						Male	3500	> 3.5	9	10	Normal	1	Group 1
4306	2020-06-19	2020-06-21	2	NO	24	58	162	Negative	NO								3	2	1 to 4	NO		NO	0		Spontaneous			Term (>=37weeks)	Singleton		Cephalic		SVD						Female	3500	> 3.5	9	10	Normal	3	Group 3
4431	2020-06-29	2020-07-08	9	NO	20	58	162	Negative	NO								6	0	0	NO		NO	0		Spontaneous			Term (>=37weeks)	Singleton		Cephalic		CS	CS		Prolonged labour		Medical officer	Male	3500	> 3.5	3	7	Admitted to NICU	1	Group 1
3778	2020-05-02	2020-05-03	1	NO	28	60	162	Negative	NO								6	1	1 to 4	NO		NO	0		Spontaneous			Term (>=37weeks)	Singleton		Cephalic		SVD						Male	3500	> 3.5	3	6	Normal	3	Group 3
4438	2020-06-30	2020-07-01	1	NO	24	63	162	Negative	NO								5	1	1 to 4	NO		NO	0		Spontaneous			Term (>=37weeks)	Singleton		Cephalic		SVD						Female	3500	> 3.5	8	10	Normal	3	Group 3
4116	2020-06-05	2020-06-06	1	NO	31	72	162	Negative	NO								4	2	1 to 4	NO		NO	0		Spontaneous			Term (>=37weeks)	Singleton		Cephalic		SVD						Male	3500	> 3.5	9	10	Normal	3	Group 3
141	2019-07-15	2019-07-20	5	NO	25	61	162.4	Negative	NO								4	1	1 to 4	NO		NO	0		Spontaneous			Term (>=37weeks)	Singleton		Cephalic		SVD						Female	3500	> 3.5	9	10	Normal	3	Group 3
4019	2020-05-27	2020-05-27	0	NO	25	62	163	Negative	NO								3	2	1 to 4	NO		NO	0		Spontaneous			Term (>=37weeks)	Singleton		Cephalic		SVD						Male	3500	> 3.5	9	10	Normal	3	Group 3
258	2019-07-26	2019-07-27	1	NO	22	61	164.5	Negative	NO								4	1	1 to 4	NO		NO	0		Spontaneous			Term (>=37weeks)	Singleton		Cephalic		SVD						Male	3500	> 3.5	9	10	Normal	3	Group 3
374	2019-08-06	2019-08-07	1	NO	33	64	164.9	Negative	NO								4	3	1 to 4	NO		NO	0		Spontaneous			Term (>=37weeks)	Singleton		Cephalic		SVD						Female	3500	> 3.5	9	10	Normal	3	Group 3
4442	2021-06-30	2020-07-01		NO	30	75	165	Negative	YES	HTN	1	0	0	0	0		5	2	1 to 4	NO		NO	0		Spontaneous			Term (>=37weeks)	Singleton		Cephalic		SVD						Female	3500	> 3.5	9	10	Normal	3	Group 3
4195	2020-06-11	2020-06-13	2	NO	36	64	166	Negative	NO								4	5	>5	NO		NO	0		Spontaneous			Term (>=37weeks)	Singleton		Cephalic		SVD						Male	3500	> 3.5	9	10	Normal	3	Group 3
4054	2020-05-30	2020-05-31	1	NO	30	70	166	Negative	NO								3	6	>5	NO		NO	0		Spontaneous			Term (>=37weeks)	Singleton		Cephalic		SVD						Female	3500	> 3.5	8	10	Normal	3	Group 3
4430	2020-06-29	2020-06-30	1	NO	29	73	166	Negative	NO								4	3	1 to 4	NO		NO	0		Spontaneous			Term (>=37weeks)	Singleton		Cephalic		SVD						Female	3500	> 3.5	9	10	Normal	3	Group 3
329	2019-08-02	2019-08-03	1	NO	35	76	166.8	Positive	NO								4	5	>5	NO		NO	0		Spontaneous			Term (>=37weeks)	Singleton		Cephalic		SVD						Female	3500	> 3.5	9	10	Normal	3	Group 3
101	2019-07-10	2019-07-12	2	NO	23	59	168.1	Negative	NO								5	1	1 to 4	NO		NO	0		Spontaneous			Term (>=37weeks)	Singleton		Cephalic		SVD						Female	3500	> 3.5	9	10	Normal	3	Group 3
167	2019-07-17	2019-07-19	2	NO	24	68	168.1	Negative	NO								4	2	1 to 4	NO		NO	0		Spontaneous			Term (>=37weeks)	Singleton		Cephalic		SVD						Male	3500	> 3.5	9	10	Normal	3	Group 3
261	2019-07-27	2019-07-28	1	NO	29	75	168.8	Negative	NO								5	2	1 to 4	NO		NO	0		Spontaneous			Term (>=37weeks)	Singleton		Cephalic		SVD						Female	3500	> 3.5	9	10	Normal	3	Group 3
64	2019-07-07	2019-07-08	1	NO	25	63	168.9	Negative	NO								4	2	1 to 4	YES	1	NO	0		Spontaneous			Term (>=37weeks)	Singleton		Cephalic		SVD						Female	3500	> 3.5	9	10	Normal	3	Group 3
4338	2020-06-22	2020-06-23	1	YES	23	66	169	Unknown	NO								5	1	1 to 4	NO		NO	0		Spontaneous			Term (>=37weeks)	Singleton		Cephalic		SVD						Female	3500	> 3.5	8	10	Normal	3	Group 3
4262	2020-06-15	2020-06-19	4	YES	33	68	169	Negative	NO								3	5	>5	NO		YES	4	>1 Previous Scar	Spontaneous			Term (>=37weeks)	Singleton		Cephalic		CS	CS		Previous CS		Intern doctor	Male	3500	> 3.5	8	9	Normal	5	Group 5
4204	2020-06-11	2020-06-11	0	NO	25	68	169	Positive	NO								5	1	1 to 4	NO		NO	0		Spontaneous			Term (>=37weeks)	Singleton		Cephalic		SVD						Male	3500	> 3.5	8	10	Normal	3	Group 3
81	2019-07-08	2019-07-09	1	NO	30	67	169.8	Negative	NO								5	2	1 to 4	NO		NO	0		Spontaneous			Term (>=37weeks)	Singleton		Breech		VBD		Breech Delivery				Female	3500	> 3.5	8	9	Normal	7	Group 7
4375	2020-06-24	2020-06-25	1	NO	27	71	170	Negative	NO								4	11	>5	NO		NO	0		Spontaneous			Term (>=37weeks)	Singleton		Cephalic		SVD						Female	3500	> 3.5	9	10	Normal	3	Group 3
4342	2020-06-26	2020-06-26	0	NO	37	75	170	Negative	NO								2	4	1 to 4	NO		NO	0		Spontaneous			Term (>=37weeks)	Singleton		Cephalic		SVD						Female	3500	> 3.5	9	10	Normal	3	Group 3
414	2019-08-10	2019-08-11	1	NO	33	63	170.2	Negative	NO								3	5	>5	NO		NO	0		Spontaneous			Term (>=37weeks)	Singleton		Cephalic		SVD						Male	3500	> 3.5	9	10	Normal	3	Group 3
72	2019-07-07	2019-07-17	10	NO	39	69	170.2	Negative	NO								5	5	>5	YES	1	NO	0		Spontaneous			Term (>=37weeks)	Singleton		Cephalic		CS	CS		Prolonged labour		Medical officer	Male	3500	> 3.5	9	10	Normal	3	Group 3
514	2019-08-20	2019-08-21	1	NO	26	63	170.5	Negative	NO								4	3	1 to 4	NO		NO	0		Spontaneous			Term (>=37weeks)	Singleton		Cephalic		SVD						Male	3500	> 3.5	9	10	Normal	3	Group 3
532	2019-08-22	2019-08-23	1	NO	26	68	170.6	Negative	NO								5	1	1 to 4	NO		NO	0		Spontaneous			Term (>=37weeks)	Singleton		Cephalic		SVD						Male	3500	> 3.5	9	10	Normal	3	Group 3
575	2019-08-27	2019-08-28	1	NO	32	66	170.8	Negative	NO								5	4	1 to 4	NO		NO	0		Spontaneous			Term (>=37weeks)	Singleton		Breech		VBD		Breech Delivery				Male	3500	> 3.5	8	9	Normal	7	Group 7
410	2019-08-09	2019-08-18	9	NO	31	63	174.3	Negative	NO								4	5	>5	NO		NO	0		Spontaneous			Term (>=37weeks)	Singleton		Cephalic		SVD						Female	3500	> 3.5	9	10	Normal	3	Group 3
395	2019-08-08	2019-08-09	1	NO	23	60	175.2	Negative	NO								4	1	1 to 4	NO		NO	0		Spontaneous			Term (>=37weeks)	Singleton		Cephalic		SVD						Male	3500	> 3.5	8	9	Normal	3	Group 3
253	2019-07-26	2019-07-30	4	YES	29	68	175.2	Negative	NO								4	4	1 to 4	NO		NO	0		Spontaneous			Term (>=37weeks)	Singleton		Cephalic		SVD						Male	3500	> 3.5	8	10	Normal	3	Group 3
584	2019-08-28	2019-08-29	1	NO	25	65	175.4	Negative	NO								4	2	1 to 4	NO		NO	0		Spontaneous			Term (>=37weeks)	Singleton		Cephalic		SVD						Female	3500	> 3.5	8	9	Normal	3	Group 3
517	2019-08-21	2019-08-21	0	NO	29	74	176.3	Negative	NO								4	3	1 to 4	YES	1	NO	0		Spontaneous			Term (>=37weeks)	Singleton		Cephalic		SVD						Male	3500	> 3.5	9	10	Normal	3	Group 3
365	2019-08-05	2019-08-06	1	NO	30	71	177	Negative	NO								4	4	1 to 4	NO		NO	0		Spontaneous			Term (>=37weeks)	Singleton		Cephalic		SVD						Male	3500	> 3.5	8	9	Normal	3	Group 3
275	2019-07-28	2019-07-29	1	NO	36	69	178.1	Positive	NO								4	5	>5	NO		NO	0		Spontaneous			Term (>=37weeks)	Singleton		Cephalic		SVD						Female	3500	> 3.5	8	9	Normal	3	Group 3
226	2019-07-22	2017-07-23		NO	31	81	179.1	Positive	NO								6	3	1 to 4	YES	2	NO	0		Spontaneous			Term (>=37weeks)	Singleton		Cephalic		SVD						Male	3500	> 3.5	9	10	Normal	3	Group 3
156	2019-07-16	2019-07-17	1	NO	34	71	180.2	Negative	NO								4	6	>5	NO		NO	0		Spontaneous			Term (>=37weeks)	Singleton		Cephalic		SVD						Male	3500	> 3.5	9	10	Normal	3	Group 3
2255	2019-12-29	2019-12-30	1	NO	45			Negative	NO								6	5	>5	NO		NO	0		Spontaneous			Term (>=37weeks)	Singleton		Cephalic		SVD						Male	3500	> 3.5	10	10	Normal	3	Group 3
2488	2020-01-16	2020-01-17	1	NO	42			Unknown	NO								0	5	>5	NO		NO	0		Spontaneous			Term (>=37weeks)	Singleton		Cephalic		SVD						Male	3500	> 3.5	8	10	Normal	3	Group 3
3278	2020-03-15	2020-03-16	1	NO	42			Negative	NO								0	6	>5	NO		NO	0		Spontaneous			Term (>=37weeks)	Singleton		Cephalic		SVD						Male	3500	> 3.5	9	10	Normal	3	Group 3
1260	2019-10-18	2019-10-19	1	NO	40			Positive	NO								0	10	>5	NO		NO	0		Spontaneous			Term (>=37weeks)	Singleton		Cephalic		SVD						Female	3500	> 3.5	9	10	Normal	3	Group 3
3782	2020-02-04	2020-02-06	2	NO	38			Negative	NO								5	4	1 to 4	NO		NO	0		Spontaneous			Term (>=37weeks)	Singleton		Cephalic		SVD						Female	3500	> 3.5	9	10	Normal	3	Group 3
1619	2020-04-16	2020-04-17	1	NO	37			Positive	NO								1	3	1 to 4	YES	1	NO	0		Spontaneous			Term (>=37weeks)	Singleton		Cephalic		SVD						Female	3500	> 3.5	9	10	Normal	3	Group 3
3319	2020-03-19	2020-03-20	1	NO	37			Positive	NO								0	2	1 to 4	NO		NO	0		Spontaneous			Term (>=37weeks)	Singleton		Cephalic		SVD						Male	3500	> 3.5	9	10	Normal	3	Group 3
3446	2020-04-02	2020-04-03	1	NO	36			Unknown	NO								1	5	>5	YES	1	NO	0		Spontaneous			Term (>=37weeks)	Singleton		Cephalic		SVD						Male	3500	> 3.5	8	10	Normal	3	Group 3
1282	2019-10-20	2019-10-21	1	NO	36			Positive	NO								0	5	>5	NO		NO	0		Spontaneous			Term (>=37weeks)	Singleton		Cephalic		SVD						Female	3500	> 3.5	9	10	Normal	3	Group 3
2343	2020-01-06	2020-01-07	1	NO	35			Unknown	NO								0	3	1 to 4	NO		NO	0		Spontaneous			Term (>=37weeks)	Singleton		Cephalic		SVD						Female	3500	> 3.5	8	10	Normal	3	Group 3
1418	2019-10-28	2019-10-29	1	YES	35			Positive	NO								0	5	>5	NO		NO	0		Spontaneous			Term (>=37weeks)	Singleton		Cephalic		SVD						Female	3500	> 3.5	9	10	Normal	3	Group 3
607	2019-08-30	2019-08-31	1	NO	35			Negative	NO								0	4	1 to 4	NO		NO	0		Spontaneous			Term (>=37weeks)	Singleton		Cephalic		SVD						Male	3500	> 3.5	9	10	Normal	3	Group 3
1044	2019-10-03	2019-10-04	1	NO	34			Negative	NO								0	3	1 to 4	NO		NO	0		Spontaneous			Term (>=37weeks)	Singleton		Cephalic		SVD						Female	3500	> 3.5	8	10	Normal	3	Group 3
2954	2020-01-20	2020-01-21	1	NO	34			Positive	NO								4	5	>5	NO		NO	0		Spontaneous			Term (>=37weeks)	Singleton		Cephalic		SVD						Female	3500	> 3.5	8	10	Normal	3	Group 3
645	2019-09-02	2019-09-03	1	YES	34			Negative	NO								0	6	>5	NO		NO	0		Spontaneous			Term (>=37weeks)	Singleton		Cephalic		SVD						Male	3500	> 3.5	9	10	Normal	3	Group 3
694	2019-09-06	2019-10-07		NO	33			Negative	NO								0	2	1 to 4	NO		NO	0		Spontaneous			Term (>=37weeks)	Singleton		Cephalic		SVD						Female	3500	> 3.5	8	10	Normal	3	Group 3
1993	2019-12-10	2019-12-11	1	NO	33			Negative	NO								3	2	1 to 4	NO		NO	0		Spontaneous			Term (>=37weeks)	Singleton		Cephalic		SVD						Male	3500	> 3.5	9	10	Normal	3	Group 3
1584	2020-04-12	2020-04-13	1	NO	33			Negative	NO								1	3	1 to 4	NO		NO	0		Spontaneous			Term (>=37weeks)	Singleton		Cephalic		SVD						Male	3500	> 3.5	8	10	Normal	3	Group 3
560	2019-08-25	2019-08-26	1	NO	33			Negative	NO								0	4	1 to 4	NO		NO	0		Spontaneous			Term (>=37weeks)	Singleton		Cephalic		SVD						Male	3500	> 3.5	9	10	Normal	3	Group 3
1622	2019-11-13	2019-10-15		YES	33			Positive	NO								6	5	>5	YES	1	YES	1	1 Previous Csar	Spontaneous			Term (>=37weeks)	Singleton		Cephalic		CS	CS		Previous CS		Specialist	Male	3500	> 3.5	7	10	Normal	5	Group 5
2197	2019-12-12	2019-12-25	13	NO	32			Unknown	NO								0	2	1 to 4	NO		NO	0		Spontaneous			Term (>=37weeks)	Singleton		Cephalic		SVD						Male	3500	> 3.5	8	10	Normal	3	Group 3
695	2019-09-05	2019-09-07	2	NO	32			Positive	NO								5	4	1 to 4	NO		NO	0		Spontaneous			Term (>=37weeks)	Singleton		Cephalic		SVD						Male	3500	> 3.5	8	10	Normal	3	Group 3
0	2019-12-11	2019-12-12	1	NO	32			Negative	NO								0	2	1 to 4	NO		NO	0		Spontaneous			Term (>=37weeks)	Singleton		Cephalic		SVD						Male	3500	> 3.5	9	10	Normal	3	Group 3
575	2019-08-27	2019-08-28	1	NO	32			Unknown	NO								4	4	1 to 4	NO		NO	0		Spontaneous			Term (>=37weeks)	Singleton		Breech		VBD		Breech Delivery				Female	3500	> 3.5	9	10	Normal	7	Group 7
1229	2020-02-04	2020-02-05	1	YES	32			Negative	NO								1	3	1 to 4	YES	1	NO	0		Spontaneous			Term (>=37weeks)	Singleton		Cephalic		SVD						Male	3500	> 3.5	7	10	Normal	3	Group 3
3588	2020-04-13	2020-04-14	1	NO	32			Negative	NO								0	3	1 to 4	NO		NO	0		Spontaneous			Term (>=37weeks)	Singleton		Cephalic		SVD						Female	3500	> 3.5	9	10	Normal	3	Group 3
187	2019-07-19	2019-07-20	1	NO	32			Negative	NO								8	5	>5	YES	2	YES	1	1 Previous Csar	Spontaneous			Term (>=37weeks)	Singleton		Breech		CS	CS		Fetal distress		Specialist	Female	3500	> 3.5	0	0	Stillbirth	7	Group 7
4149	2020-06-07	2020-06-08	1	NO	32			Positive	NO								4	3	1 to 4	NO		NO	0		Spontaneous			Term (>=37weeks)	Singleton		Cephalic		SVD						Female	3500	> 3.5	9	10	Normal	3	Group 3
601	2019-08-29	2019-08-30	1	NO	32			Negative	NO								0	4	1 to 4	NO		NO	0		Spontaneous			Term (>=37weeks)	Singleton		Cephalic		SVD						Male	3500	> 3.5	9	10	Normal	3	Group 3
1823	2019-11-27	2019-11-29	2	NO	31			Unknown	NO								0	1	1 to 4	NO		NO	0		Spontaneous			Term (>=37weeks)	Singleton		Cephalic		SVD						Female	3500	> 3.5	9	10	Normal	3	Group 3
2385	2020-01-09	2020-01-10	1	NO	31			Unknown	NO								0	2	1 to 4	NO		NO	0		Spontaneous			Term (>=37weeks)	Singleton		Cephalic		SVD						Male	3500	> 3.5	8	10	Normal	3	Group 3
1264	2019-10-18	2019-10-19	1	NO	31			Positive	NO								0	4	1 to 4	NO		NO	0		Spontaneous			Term (>=37weeks)	Singleton		Cephalic		SVD						Female	3500	> 3.5	9	10	Normal	3	Group 3
1274	2019-10-19	2019-10-20	1	NO	31			Positive	NO								0	1	1 to 4	NO		NO	0		Spontaneous			Term (>=37weeks)	Singleton		Cephalic		CS	CS		APH		Specialist	Female	3500	> 3.5	9	10	Normal	3	Group 3
1338	2019-10-23	2019-10-24	1	NO	31			Positive	NO								0	3	1 to 4	NO		NO	0		Spontaneous			Term (>=37weeks)	Singleton		Cephalic		SVD						Female	3500	> 3.5	9	10	Normal	3	Group 3
3487	2020-10-19	2020-04-06		NO	31			Negative	NO								1	3	1 to 4	NO		NO	0		Spontaneous			Term (>=37weeks)	Singleton		Cephalic		SVD						Female	3500	> 3.5	8	10	Normal	3	Group 3
0	2019-09-12	2019-09-13	1	NO	30			Unknown	NO								0	6	>5	NO		NO	0		Spontaneous			Term (>=37weeks)	Singleton		Cephalic		SVD						Female	3500	> 3.5	8	9	Normal	3	Group 3
797	2019-09-14	2019-09-15	1	NO	30			Negative	NO								5	1	1 to 4	NO		NO	0		Spontaneous			Term (>=37weeks)	Singleton		Cephalic		SVD						Female	3500	> 3.5	9	10	Normal	3	Group 3
2425	2020-01-12	2020-01-13	1	NO	30			Negative	NO								0	3	1 to 4	NO		NO	0		Spontaneous			Term (>=37weeks)	Singleton		Cephalic		SVD						Male	3500	> 3.5	8	10	Normal	3	Group 3
2789	2020-02-08	2020-02-09	1	NO	30			Negative	NO								0	2	1 to 4	NO		NO	0		Spontaneous			Term (>=37weeks)	Singleton		Cephalic		SVD						Male	3500	> 3.5	7	10	Normal	3	Group 3
3642	2020-04-20	2020-04-21	1	NO	30			Negative	NO								0	3	1 to 4	NO		NO	0		Spontaneous			Term (>=37weeks)	Singleton		Cephalic		SVD						Male	3500	> 3.5	8	10	Normal	3	Group 3
3331	2020-03-22	2020-03-23	1	NO	30			Negative	NO								2	1	1 to 4	NO		NO	0		Spontaneous			Term (>=37weeks)	Singleton		Cephalic		SVD						Female	3500	> 3.5	9	10	Normal	3	Group 3
1272	2019-10-19	2019-10-20	1	NO	30			Negative	NO								0	0	0	NO		NO	0		Spontaneous			Term (>=37weeks)	Singleton		Cephalic		SVD						Male	3500	> 3.5	8	10	Normal	1	Group 1
1368	2019-10-26	2019-10-27	1	NO	30			Positive	NO								0	3	1 to 4	NO		NO	0		Spontaneous			Term (>=37weeks)	Singleton		Cephalic		SVD						Female	3500	> 3.5	9	10	Normal	3	Group 3
531	2019-08-22	2019-08-23	1	NO	30			Negative	NO								0	3	1 to 4	NO		NO	0		Spontaneous			Term (>=37weeks)	Singleton		Cephalic		SVD						Female	3500	> 3.5	9	10	Normal	3	Group 3
4213	2020-06-11	2020-06-12	1	NO	30			Positive	NO								3	2	1 to 4	NO		NO	0		Spontaneous			Term (>=37weeks)	Singleton		Cephalic		SVD						Female	3500	> 3.5	10	10	Normal	3	Group 3
587	2019-08-28	2019-08-29	1	NO	30			Negative	NO								0	7	>5	NO		YES	3	>1 Previous Scar	Spontaneous			Term (>=37weeks)	Singleton		Cephalic		CS	CS		Previous CS		Specialist	Male	3500	> 3.5	9	10	Normal	5	Group 5
615	2019-08-30	2019-08-31	1	NO	30			Positive	NO								0	1	1 to 4	NO		YES	1	1 Previous Csar	No labor (pre-labor CS)			Term (>=37weeks)	Singleton		Breech		CS	CS		Previous CS		Specialist	Female	3500	> 3.5	9	10	Normal	7	Group 7
655	2019-09-03	2019-09-04	1	NO	30			Negative	NO								0	2	1 to 4	NO		NO	0		Spontaneous			Term (>=37weeks)	Singleton		Cephalic		SVD						Female	3500	> 3.5	8	10	Normal	3	Group 3
3266	2020-05-14	2020-03-15		NO	30			Negative	NO								0	4	1 to 4	NO		NO	0		Spontaneous			Term (>=37weeks)	Singleton		Cephalic		SVD						Male	3500	> 3.5	9	10	Normal	3	Group 3
2336	2020-01-06	2020-02-07		NO	29			Negative	NO								0	1	1 to 4	NO		NO	0		Spontaneous			Term (>=37weeks)	Singleton		Cephalic		SVD						Male	3500	> 3.5	8	10	Normal	3	Group 3
1191	2020-01-29	2020-01-31	2	NO	29			Negative	NO								1	2	1 to 4	NO		NO	0		Spontaneous			Term (>=37weeks)	Singleton		Cephalic		CS	CS		Malpresentation		Medical officer	Female	3500	> 3.5	9	10	Normal	3	Group 3
712	2019-09-07	2019-09-08	1	NO	29			Positive	NO								0	2	1 to 4	NO		NO	1		Spontaneous			Term (>=37weeks)	Singleton		Cephalic		SVD						Male	3500	> 3.5	9	10	Normal	3	Group 3
713	2019-09-06	2019-09-07	1	NO	29			Negative	NO								5	3	1 to 4	YES	1	NO	0		Spontaneous			Term (>=37weeks)	Singleton		Cephalic		SVD						Male	3500	> 3.5	9	10	Normal	3	Group 3
1977	2019-12-09	2019-12-10	1	NO	29			Unknown	NO								0	1	1 to 4	YES	1	NO	0		Spontaneous			Term (>=37weeks)	Singleton		Cephalic		SVD						Male	3500	> 3.5	9	10	Normal	3	Group 3
0	2019-12-23	2019-12-24	1	NO	29			Unknown	NO								0	1	1 to 4	YES	3	NO	0		Spontaneous			Term (>=37weeks)	Singleton		Cephalic		SVD						Male	3500	> 3.5	9	10	Normal	3	Group 3
2391	2020-01-09	2020-01-10	1	NO	29			Negative	NO								0	1	1 to 4	NO		NO	0		Spontaneous			Term (>=37weeks)	Singleton		Cephalic		SVD						Female	3500	> 3.5	9	10	Normal	3	Group 3
2334	2020-01-08	2020-01-09	1	NO	29			Negative	NO								0	2	1 to 4	NO		NO	0		Spontaneous			Term (>=37weeks)	Singleton		Cephalic		SVD						Male	3500	> 3.5	8	10	Normal	3	Group 3
1283	2019-10-20	2019-10-21	1	NO	29			Negative	NO								0	4	1 to 4	NO		NO	0		Spontaneous			Term (>=37weeks)	Singleton		Cephalic		SVD						Male	3500	> 3.5	9	10	Normal	3	Group 3
1303	2019-10-21	2019-10-22	1	NO	29			Negative	NO								0	3	1 to 4	NO		NO	0		Spontaneous			Term (>=37weeks)	Singleton		Cephalic		SVD						Male	3500	> 3.5	8	10	Normal	3	Group 3
450	2019-10-13	2019-10-14	1	NO	29			Positive	NO								0	5	>5	NO		NO	0		Spontaneous			Preterm (<37weeks)	Singleton		Cephalic		SVD						Female	3500	> 3.5	9	10	Normal	10	Group 10
160	2019-07-17	2019-07-18	1	NO	29			Negative	NO								2	0	0	YES	1	NO	0		Spontaneous			Preterm (<37weeks)	Singleton		Breech		VBD		Breech Delivery				Male	3500	> 3.5	9	10	Normal	6	Group 6
517	2019-08-21	2019-08-22	1	NO	29			Positive	NO								0	3	1 to 4	YES	0	NO	0		Spontaneous			Term (>=37weeks)	Singleton		Cephalic		SVD						Male	3500	> 3.5	9	10	Normal	5	Group 5
3285	2020-02-04	2020-02-05	1	NO	29			Negative	NO								4	3	1 to 4	NO		NO	0		Spontaneous			Term (>=37weeks)	Singleton		Cephalic		SVD						Male	3500	> 3.5	8	10	Normal	3	Group 3
713	2019-09-07	2019-09-08	1	NO	29			Positive	NO								0	3	1 to 4	YES	1	NO	0		Spontaneous			Term (>=37weeks)	Singleton		Cephalic		SVD						Male	3500	> 3.5	9	10	Normal	5	Group 5
3518	2020-02-06	2020-02-08	2	NO	28			Negative	NO								2	3	1 to 4	NO		NO	0		Spontaneous			Term (>=37weeks)	Singleton		Cephalic		SVD						Female	3500	> 3.5	5	7	Admitted to NICU	3	Group 3
906	2019-09-23	2019-09-24	1	NO	28			Negative	NO								0	2	1 to 4	YES	2	NO	0		Spontaneous			Term (>=37weeks)	Singleton		Cephalic		SVD						Female	3500	> 3.5	9	10	Normal	3	Group 3
10	2020-04-10	2020-04-11	1	NO	28			Negative	NO								1	2	1 to 4	NO		NO	0		Spontaneous			Term (>=37weeks)	Singleton		Cephalic		SVD						Male	3500	> 3.5	8	10	Normal	3	Group 3
3641	2020-04-19	2020-04-20	1	NO	28			Negative	NO								0	2	1 to 4	NO		NO	0		Spontaneous			Term (>=37weeks)	Singleton		Cephalic		SVD						Male	3500	> 3.5	9	10	Normal	3	Group 3
1309	2019-10-22	2019-10-23	1	NO	28			Negative	NO								0	2	1 to 4	NO		NO	0		Spontaneous			Term (>=37weeks)	Singleton		Cephalic		SVD						Female	3500	> 3.5	10	10	Normal	3	Group 3
3332	2020-03-20	2020-03-21	1	NO	28			Unknown	NO								0	3	1 to 4	NO		NO	0		Spontaneous			Term (>=37weeks)	Singleton		Cephalic		SVD						Female	3500	> 3.5	9	10	Normal	3	Group 3
4189	2020-06-09	2020-06-10	1	NO	28			Positive	NO								4	2	1 to 4	NO		NO	0		Spontaneous			Term (>=37weeks)	Singleton		Cephalic		SVD						Female	3500	> 3.5	9	9	Normal	3	Group 3
0	2019-09-28	2019-09-30	2	NO	27			Unknown	YES	HTN DM Others	1	1	0	0	1		4	3	1 to 4	NO		NO	0		Spontaneous			Term (>=37weeks)	Singleton		Cephalic		SVD						Male	3500	> 3.5	9	10	Normal	3	Group 3
2209	2019-12-25	2019-12-27	2	NO	27			Unknown	NO								0	5	>5	NO		NO	0		Spontaneous			Term (>=37weeks)	Singleton		Cephalic		SVD						Male	3500	> 3.5	9	10	Normal	3	Group 3
2826	2020-01-07	2020-01-09	2	NO	27			Positive	NO								0	3	1 to 4	YES	1	NO	0		Spontaneous			Term (>=37weeks)	Singleton		Cephalic		SVD						Female	3500	> 3.5	9	10	Normal	3	Group 3
1526	2020-03-24	2020-03-25	1	NO	27			Unknown	NO								1	1	1 to 4	NO		NO	0		Spontaneous			Term (>=37weeks)	Singleton		Cephalic		SVD						Female	3500	> 3.5	9	10	Normal	3	Group 3
1520	2020-03-24	2020-03-25	1	NO	27			Negative	NO								0	1	1 to 4	NO		NO	0		Spontaneous			Term (>=37weeks)	Singleton		Cephalic		SVD						Male	3500	> 3.5	8	10	Normal	3	Group 3
3640	2020-04-19	2020-04-20	1	NO	27			Negative	NO								0	1	1 to 4	NO		NO	0		Spontaneous			Term (>=37weeks)	Singleton		Cephalic		SVD						Male	3500	> 3.5	8	10	Normal	3	Group 3
3603	2020-04-14	2020-04-15	1	NO	27			Negative	NO								1	2	1 to 4	NO		NO	0		Spontaneous			Term (>=37weeks)	Singleton		Cephalic		SVD						Male	3500	> 3.5	9	10	Normal	3	Group 3
3703	2020-04-25	2020-04-26	1	NO	27			Negative	NO								1	1	1 to 4	YES	1	NO	0		Spontaneous			Term (>=37weeks)	Singleton		Cephalic		SVD						Female	3500	> 3.5	9	10	Normal	3	Group 3
1262	2019-10-18	2019-10-19	1	NO	27			Negative	NO								0	5	>5	NO		NO	0		Spontaneous			Term (>=37weeks)	Singleton		Cephalic		SVD						Male	3500	> 3.5	9	10	Normal	3	Group 3
2967	2020-04-29	2020-04-30	1	NO	27			Negative	NO								2	1	1 to 4	NO		NO	0		Spontaneous			Term (>=37weeks)	Singleton		Breech		VBD		Breech Delivery				Female	3500	> 3.5			Normal	7	Group 7
310	2019-10-12	2019-10-13	1	YES	27			Negative	NO								2	1	1 to 4	NO		NO	0		Spontaneous			Term (>=37weeks)	Singleton		Cephalic		SVD						Female	3500	> 3.5			Normal	3	Group 3
1412	2020-10-28	2020-10-29	1	NO	27			Negative	NO								0	2	1 to 4	YES	1	NO	0		Spontaneous			Term (>=37weeks)	Singleton		Cephalic		SVD						Female	3500	> 3.5	9	10	Normal	3	Group 3
3296	2020-03-17	2020-03-18	1	NO	27			Negative	NO								0	1	1 to 4	NO		NO	0		Spontaneous			Term (>=37weeks)	Singleton		Cephalic		SVD						Female	3500	> 3.5	9	10	Normal	3	Group 3
3315	2020-03-19	2020-03-20	1	NO	27			Negative	NO								0	1	1 to 4	YES	1	NO	0		Spontaneous			Term (>=37weeks)	Singleton		Cephalic		SVD						Male	3500	> 3.5	9	10	Normal	3	Group 3
652	2019-09-03	2019-09-04	1	NO	27			Unknown	NO								0	2	1 to 4	YES	1	NO	0		Spontaneous			Term (>=37weeks)	Singleton		Cephalic		SVD						Male	3500	> 3.5	9	10	Normal	3	Group 3
741	2019-09-09	2019-09-10	1	NO	27			Negative	NO								0	2	1 to 4	NO		NO	0		Spontaneous			Term (>=37weeks)	Singleton		Cephalic		SVD						Male	3500	> 3.5	9	10	Normal	3	Group 3
2480	2020-01-16	2020-01-20	4	NO	26			Negative	NO								0	2	1 to 4	NO		NO	0		Spontaneous			Term (>=37weeks)	Singleton		Cephalic		CS	CS		Fetal distress		Specialist	Male	3500	> 3.5	8	10	Normal	3	Group 3
0	2019-12-15	2019-12-17	2	NO	26			Unknown	NO								0	1	1 to 4	NO		NO	0		Spontaneous			Term (>=37weeks)	Singleton		Cephalic		CS	CS		Prolonged labour		Medical officer	Male	3500	> 3.5	9	10	Normal	3	Group 3
0	2019-08-18	2019-08-19	1	NO	26			Unknown	NO								4	3	1 to 4	NO		NO	0		Spontaneous			Term (>=37weeks)	Singleton		Cephalic		SVD						Female	3500	> 3.5	9	10	Normal	3	Group 3
1572	2020-04-08	2020-04-09	1	NO	26			Negative	NO								0	3	1 to 4	NO		NO	0		Spontaneous			Term (>=37weeks)	Singleton		Cephalic		SVD						Female	3500	> 3.5	8	10	Normal	3	Group 3
3677	2020-04-22	2020-04-23	1	NO	26			Positive	NO								1	3	1 to 4	NO		NO	0		Spontaneous			Term (>=37weeks)	Singleton		Cephalic		SVD						Male	3500	> 3.5	9	10	Normal	3	Group 3
1332	2019-10-23	2019-10-24	1	NO	26			Positive	NO								0	2	1 to 4	NO		NO	0		Spontaneous			Term (>=37weeks)	Singleton		Cephalic		SVD						Female	3500	> 3.5	9	10	Normal	3	Group 3
332	2019-10-28	2019-10-29	1	YES	26			Negative	NO								0	2	1 to 4	NO		NO	0		Spontaneous			Term (>=37weeks)	Singleton		Cephalic		SVD						Male	3500	> 3.5			Normal	3	Group 3
3725	2020-04-28	2020-04-29	1	NO	26			Negative	NO								0	2	1 to 4	NO		NO	0		Spontaneous			Term (>=37weeks)	Singleton		Cephalic		SVD						Male	3500	> 3.5	9	10	Normal	3	Group 3
514	2019-08-20	2019-08-21	1	NO	26			Negative	NO								0	2	1 to 4	NO		NO	0		Spontaneous			Term (>=37weeks)	Singleton		Cephalic		SVD						Male	3500	> 3.5	9	10	Normal	3	Group 3
532	2019-08-22	2019-08-23	1	NO	26			Positive	NO								0	1	1 to 4	NO		NO	0		Spontaneous			Term (>=37weeks)	Singleton		Cephalic		SVD						Female	3500	> 3.5	9	10	Normal	3	Group 3
735	2019-09-09	2019-09-10	1	NO	26			Negative	NO								0	4	1 to 4	NO		NO	0		Spontaneous			Term (>=37weeks)	Singleton		Cephalic		SVD						Male	3500	> 3.5	9	10	Normal	3	Group 3
3616	2020-04-19	2020-04-25	6	NO	25			Negative	NO								2	4	1 to 4	NO		NO	0		Spontaneous			Term (>=37weeks)	Singleton		Cephalic		CS	CS		Fetal macrosomia		Medical officer	Female	3500	> 3.5	9	10	Normal	3	Group 3
2126	2019-12-20	2019-12-25	5	NO	25			Unknown	NO								1	1	1 to 4	NO		NO	0		Spontaneous			Term (>=37weeks)	Singleton		Cephalic		CS	CS		Prolonged labour		Specialist	Male	3500	> 3.5	9	10	Normal	3	Group 3
2587	2020-01-24	2020-01-28	4	NO	25			Positive	NO								0	2	1 to 4	NO		NO	0		Spontaneous			Term (>=37weeks)	Singleton		Cephalic		CS	CS		Contracted Pelvis		Specialist	Male	3500	> 3.5	9	10	Normal	3	Group 3
3548	2020-02-03	2020-02-06	3	NO	25			Positive	NO								2	1	1 to 4	NO		NO	0		Spontaneous			Term (>=37weeks)	Singleton		Cephalic		CS	CS		Prolonged labour		Medical officer	Male	3500	> 3.5	9	10	Normal	3	Group 3
2166	2019-12-23	2019-12-25	2	NO	25			Unknown	NO								0	1	1 to 4	YES	1	NO	0		Spontaneous			Term (>=37weeks)	Singleton		Cephalic		SVD						Male	3500	> 3.5	9	10	Normal	3	Group 3
153	2019-11-05	2019-11-07	2	NO	25			Unknown	NO								4	2	1 to 4	NO		NO	0		Spontaneous			Term (>=37weeks)	Singleton		Breech		VBD		Breech Delivery				Male	3500	> 3.5	9	10	Normal	7	Group 7
0	2019-09-03	2019-09-05	2	NO	25			Negative	NO								0	0	0	YES	2	NO	0		Spontaneous			Term (>=37weeks)	Singleton		Cephalic		SVD						Female	3500	> 3.5	9	10	Normal	1	Group 1
2018	2019-12-12	2019-12-13	1	NO	25			Unknown	NO								0	4	1 to 4	NO		NO	0		Spontaneous			Term (>=37weeks)	Singleton		Cephalic		SVD						Male	3500	> 3.5	9	10	Normal	3	Group 3
3627	2020-04-18	2020-04-19	1	NO	25			Negative	NO								0	1	1 to 4	NO		NO	0		Spontaneous			Term (>=37weeks)	Singleton		Cephalic		SVD						Male	3500	> 3.5	8	10	Normal	3	Group 3
1199	2019-10-14	2019-10-15	1	YES	25			Negative	NO								0	1	1 to 4	YES	1	NO	0		Spontaneous			Term (>=37weeks)	Singleton		Cephalic		SVD						Male	3500	> 3.5	9	10	Normal	3	Group 3
3497	2020-04-06	2020-04-07	1	NO	25			Unknown	NO								1	1	1 to 4	NO		NO	0		Spontaneous			Term (>=37weeks)	Singleton		Cephalic		SVD						Male	3500	> 3.5	9	10	Normal	3	Group 3
1573	2020-04-09	2020-04-10	1	NO	25			Positive	NO								1	1	1 to 4	NO		NO	0		Spontaneous			Term (>=37weeks)	Singleton		Cephalic		SVD						Female	3500	> 3.5	8	10	Normal	3	Group 3
1249	2019-10-17	2019-10-18	1	NO	25			Positive	NO								0	2	1 to 4	NO		NO	0		Spontaneous			Term (>=37weeks)	Singleton		Cephalic		SVD						Female	3500	> 3.5	9	9	Normal	3	Group 3
1277	2019-10-19	2019-10-20	1	NO	25			Negative	NO								0	2	1 to 4	NO		NO	0		Spontaneous			Term (>=37weeks)	Singleton		Cephalic		SVD						Male	3500	> 3.5	9	10	Normal	3	Group 3
364	2019-11-24	2019-11-25	1	NO	25			Negative	NO								1	0	0	NO		NO	0		Spontaneous			Term (>=37weeks)	Singleton		Cephalic		SVD						Female	3500	> 3.5	8	10	Normal	1	Group 1
74	2019-07-07	2019-07-08	1	NO	25			Negative	NO								4	2	1 to 4	YES	1	NO	0		Spontaneous			Term (>=37weeks)	Singleton		Cephalic		SVD						Female	3500	> 3.5			Normal	3	Group 3
675	2019-09-04	2019-09-05	1	NO	25			Negative	NO								0	2	1 to 4	NO		NO	0		Spontaneous			Term (>=37weeks)	Singleton		Cephalic		SVD						Male	3500	> 3.5	9	10	Normal	3	Group 3
2437	2020-01-14	2020-01-20	6	NO	24			Negative	NO								0	0	0	NO		NO	0		Spontaneous			Term (>=37weeks)	Singleton		Cephalic		CS	CS		Fetal distress		Medical officer	Female	3500	> 3.5	8	10	Normal	1	Group 1
4103	2020-06-04	2020-06-08	4	NO	24			Negative	NO								4	0	0	NO		NO	0		Spontaneous			Term (>=37weeks)	Singleton		Cephalic		CS	CS		Prolonged labour		Medical officer	Female	3500	> 3.5	7	10	Normal	1	Group 1
2238	2019-12-27	2019-12-28	1	NO	24			Unknown	NO								0	1	1 to 4	NO		NO	0		Spontaneous			Term (>=37weeks)	Singleton		Cephalic		SVD						Female	3500	> 3.5	9	10	Normal	3	Group 3
2335	2020-01-05	2020-01-06	1	NO	24			Negative	NO								0	1	1 to 4	NO		NO	0		Spontaneous			Term (>=37weeks)	Singleton		Cephalic		SVD						Male	3500	> 3.5	8	10	Normal	3	Group 3
2375	2020-01-08	2020-01-09	1	NO	24			Positive	NO								1	2	1 to 4	NO		NO	0		Spontaneous			Term (>=37weeks)	Singleton		Cephalic		SVD						Male	3500	> 3.5	9	10	Normal	3	Group 3
1156	2019-10-11	2019-10-12	1	NO	24			Negative	NO								0	1	1 to 4	NO		NO	0		Spontaneous			Term (>=37weeks)	Singleton		Cephalic		SVD						Male	3500	> 3.5	9	10	Normal	3	Group 3
1577	2020-04-09	2020-04-10	1	NO	24			Negative	NO								1	1	1 to 4	NO		NO	0		Spontaneous			Term (>=37weeks)	Singleton		Cephalic		SVD						Male	3500	> 3.5	8	10	Normal	3	Group 3
1248	2019-10-17	2019-10-18	1	NO	24			Positive	NO								0	1	1 to 4	NO		NO	0		Spontaneous			Term (>=37weeks)	Singleton		Cephalic		SVD						Male	3500	> 3.5	9	10	Normal	3	Group 3
1310	2019-10-22	2019-10-23	1	NO	24			Negative	NO								0	0	0	NO		NO	0		Spontaneous			Term (>=37weeks)	Singleton		Cephalic		SVD						Female	3500	> 3.5	9	10	Normal	1	Group 1
291	2019-10-02	2019-10-03	1	NO	24			Negative	NO								1	0	0	NO		NO	0		Spontaneous			Term (>=37weeks)	Singleton		Cephalic		SVD						Female	3500	> 3.5			Normal	1	Group 1
1404	2019-10-28	2019-10-29	1	NO	24			Positive	NO								0	1	1 to 4	NO		NO	0		Spontaneous			Term (>=37weeks)	Singleton		Cephalic		SVD						Male	3500	> 3.5	9	10	Normal	3	Group 3
1454	2019-10-31	2019-11-01	1	NO	24			Negative	NO								0	0	0	NO		NO	0		Spontaneous			Term (>=37weeks)	Singleton		Cephalic		SVD						Female	3500	> 3.5	8	10	Normal	1	Group 1
454	2019-10-14	2019-10-15	1	NO	24			Unknown	NO								0	1	1 to 4	NO		NO	0		Spontaneous			Term (>=37weeks)	Singleton		Cephalic		SVD						Male	3500	> 3.5	9	10	Normal	3	Group 3
4150	2020-06-07	2020-06-08	1	NO	24			Negative	NO								2	3	1 to 4	NO		NO	0		Spontaneous			Term (>=37weeks)	Singleton		Cephalic		SVD						Male	3500	> 3.5	7	10	Normal	3	Group 3
757	2019-09-11	2023-09-12		NO	23			Negative	NO								0	1	1 to 4	NO		NO	0		Spontaneous			Term (>=37weeks)	Singleton		Cephalic		SVD						Female	3500	> 3.5	9	10	Normal	3	Group 3
646	2019-09-02	2019-09-03	1	NO	23			Negative	NO								0	2	1 to 4	NO		NO	0		Spontaneous			Term (>=37weeks)	Singleton		Cephalic		SVD						Male	3500	> 3.5	9	10	Normal	3	Group 3
1961	2019-12-07	2019-12-08	1	NO	23			Unknown	NO								0	0	0	NO		NO	0		Spontaneous			Term (>=37weeks)	Singleton		Cephalic		SVD						Male	3500	> 3.5	8	10	Normal	1	Group 1
1299	2019-10-21	2019-10-22	1	NO	23			Negative	NO								0	1	1 to 4	NO		NO	0		Spontaneous			Term (>=37weeks)	Singleton		Cephalic		SVD						Female	3500	> 3.5	9	10	Normal	3	Group 3
1527	2019-11-06	2019-11-07	1	NO	23			Negative	NO								3	1	1 to 4	NO		NO	0		Spontaneous			Term (>=37weeks)	Singleton		Cephalic		SVD						Male	3500	> 3.5	6	10	Normal	3	Group 3
3609	2020-04-15	2020-04-16	1	NO	23			Unknown	NO								0	0	0	NO		NO	0		Spontaneous			Term (>=37weeks)	Singleton		Cephalic		SVD						Male	3500	> 3.5	9	10	Normal	1	Group 1
3440	2020-04-01	2020-04-02	1	NO	23			Positive	NO								0	2	1 to 4	NO		NO	0		Spontaneous			Term (>=37weeks)	Singleton		Cephalic		SVD						Male	3500	> 3.5	8	10	Normal	3	Group 3
3512	2020-04-08	2020-04-09	1	NO	23			Negative	NO								1	2	1 to 4	NO		NO	0		Spontaneous			Term (>=37weeks)	Singleton		Cephalic		SVD						Male	3500	> 3.5	8	10	Normal	3	Group 3
1251	2019-10-17	2019-10-18	1	NO	23			Positive	NO								0	1	1 to 4	NO		NO	0		Spontaneous			Term (>=37weeks)	Singleton		Cephalic		SVD						Male	3500	> 3.5	9	10	Normal	3	Group 3
1299	2019-10-21	2019-10-22	1	NO	23			Positive	NO								0	1	1 to 4	NO		NO	0		Spontaneous			Term (>=37weeks)	Singleton		Cephalic		SVD						Female	3500	> 3.5	9	10	Normal	3	Group 3
324	2019-10-18	2019-10-19	1	NO	23			Negative	NO								2	1	1 to 4	NO		NO	0		Spontaneous			Term (>=37weeks)	Singleton		Cephalic		SVD						Female	3500	> 3.5	9	10	Normal	3	Group 3
3349	2020-03-22	2020-03-23	1	NO	23			Negative	NO								0	0	0	NO		NO	0		Spontaneous			Term (>=37weeks)	Singleton		Cephalic		SVD						Male	3500	> 3.5	9	10	Normal	1	Group 1
533	2019-08-22	2019-08-23	1	NO	23			Positive	NO								0	1	1 to 4	YES	0	NO	0		Spontaneous			Term (>=37weeks)	Singleton		Cephalic		SVD						Male	3500	> 3.5	9	10	Normal	3	Group 3
4134	2020-06-06	2020-06-07	1	NO	23			Negative	NO								0	0	0	NO		NO	0		Spontaneous			Term (>=37weeks)	Singleton		Cephalic		SVD						Female	3500	> 3.5	6	7	Admitted to NICU	1	Group 1
591	2019-08-28	2019-08-29	1	NO	23			Negative	NO								0	2	1 to 4	NO		NO	0		Spontaneous			Term (>=37weeks)	Singleton		Cephalic		SVD						Male	3500	> 3.5	9	10	Normal	3	Group 3
2080	2019-12-17	2019-12-19	2	NO	22			Negative	NO								0	1	1 to 4	NO		NO	0		Spontaneous			Term (>=37weeks)	Singleton		Cephalic		SVD						Male	3500	> 3.5	8	10	Normal	3	Group 3
1481	2020-03-16	2020-03-17	1	NO	22			Negative	NO								0	0	0	NO		NO	0		Spontaneous			Term (>=37weeks)	Singleton		Cephalic		SVD						Male	3500	> 3.5	8	10	Normal	1	Group 1
0	2020-04-30	2020-05-01	1	NO	22			Negative	NO								0	1	1 to 4	NO		NO	0		Spontaneous			Term (>=37weeks)	Singleton		Cephalic		SVD						Female	3500	> 3.5	8	9	Normal	3	Group 3
3366	2020-03-23	2020-03-24	1	NO	22			Negative	NO								0	1	1 to 4	NO		NO	0		Spontaneous			Term (>=37weeks)	Singleton		Cephalic		SVD						Male	3500	> 3.5	8	10	Normal	3	Group 3
883	2019-09-20	2019-10-29		NO	21			Negative	NO								0	1	1 to 4	NO		YES	1	1 Previous Csar	No labor (pre-labor CS)			Term (>=37weeks)	Singleton		Cephalic		CS	CS		Previous CS		Medical officer	Male	3500	> 3.5	9	10	Normal	5	Group 5
3320	2020-03-25	2020-03-27	2	YES	21			Negative	NO								5	4	1 to 4	NO		NO	0		Spontaneous			Term (>=37weeks)	Singleton		Cephalic		CS	CS		Prolonged labour		Medical officer	Male	3500	> 3.5			Normal	3	Group 3
3592	2020-04-14	2020-04-15	1	NO	21			Negative	NO								1	1	1 to 4	NO		NO	0		Spontaneous			Term (>=37weeks)	Singleton		Cephalic		SVD						Male	3500	> 3.5	9	10	Normal	3	Group 3
3591	2020-04-14	2020-04-15	1	NO	21			Negative	NO								0	1	1 to 4	NO		NO	0		Spontaneous			Term (>=37weeks)	Singleton		Cephalic		SVD						Male	3500	> 3.5	8	10	Normal	3	Group 3
1250	2019-10-17	2019-10-18	1	NO	21			Negative	NO								0	1	1 to 4	NO		NO	0		Spontaneous			Preterm (<37weeks)	Singleton		Cephalic		SVD						Male	3500	> 3.5	9	10	Normal	10	Group 10
3308	2020-03-18	2020-03-19	1	YES	21			Negative	NO								0	3	1 to 4	NO		NO	0		Spontaneous			Term (>=37weeks)	Singleton		Cephalic		SVD						Male	3500	> 3.5	9	10	Normal	3	Group 3
641	2019-09-02	2019-09-03	1	NO	21			Negative	NO								0	0	0	NO		NO	0		Spontaneous			Term (>=37weeks)	Singleton		Cephalic		SVD						Female	3500	> 3.5	8	10	Normal	1	Group 1
0	2019-11-23	2019-12-24		NO	20			Unknown	NO								0	2	1 to 4	NO		NO	0		Spontaneous			Term (>=37weeks)	Singleton		Cephalic		SVD						Female	3500	> 3.5	8	9	Normal	3	Group 3
2245	2019-12-27	2019-12-29	2	NO	20			Negative	NO								0	0	0	NO		NO	0		Spontaneous			Term (>=37weeks)	Singleton		Cephalic		SVD						Male	3500	> 3.5	8	10	Normal	1	Group 1
2044	2019-12-14	2019-12-15	1	NO	20			Unknown	NO								0	0	0	NO		NO	0		Spontaneous			Term (>=37weeks)	Singleton		Cephalic		SVD						Male	3500	> 3.5	8	10	Normal	1	Group 1
2066	2019-12-15	2019-12-16	1	YES	20			Negative	NO								6	0	0	NO		NO	0		Spontaneous			Term (>=37weeks)	Singleton		Cephalic		SVD						Male	3500	> 3.5	7	10	Normal	1	Group 1
291	2019-10-02	2019-10-03	1	NO	20			Negative	NO								0	1	1 to 4	NO		NO	0		Spontaneous			Term (>=37weeks)	Singleton		Cephalic		SVD						Female	3500	> 3.5	9	10	Normal	3	Group 3
1038	2019-10-03	2019-10-04	1	NO	20			Negative	NO								0	0	0	NO		NO	0		Spontaneous			Term (>=37weeks)	Singleton		Cephalic		SVD						Female	3500	> 3.5	9	10	Normal	1	Group 1
2495	2020-01-24	2020-01-25	1	NO	20			Unknown	NO								0	1	1 to 4	NO		NO	0		Spontaneous			Term (>=37weeks)	Singleton		Cephalic		SVD						Male	3500	> 3.5	8	10	Normal	3	Group 3
2321	2020-03-14	2020-03-15	1	NO	20			Unknown	NO								0	1	1 to 4	NO		NO	0		Spontaneous			Term (>=37weeks)	Singleton		Cephalic		SVD						Male	3500	> 3.5	9	10	Normal	3	Group 3
1245	2019-10-17	2019-10-18	1	NO	20			Positive	NO								0	1	1 to 4	NO		NO	0		Spontaneous			Preterm (<37weeks)	Singleton		Cephalic		SVD						Female	3500	> 3.5	9	10	Normal	10	Group 10
1273	2019-10-19	2019-10-20	1	NO	20			Negative	NO								0	1	1 to 4	NO		NO	0		Spontaneous			Term (>=37weeks)	Singleton		Cephalic		SVD						Male	3500	> 3.5	8	10	Normal	3	Group 3
1339	2019-10-23	2019-10-24	1	NO	20			Negative	NO								0	1	1 to 4	NO		NO	0		Spontaneous			Term (>=37weeks)	Singleton		Cephalic		SVD						Female	3500	> 3.5	9	10	Normal	3	Group 3
1056	2019-10-04	2019-10-05	1	NO	19			Negative	NO								0	0	0	NO		NO	0		Spontaneous			Term (>=37weeks)	Singleton		Cephalic		SVD						Female	3500	> 3.5	9	10	Normal	1	Group 1
1178	2019-10-12	2019-10-13	1	NO	19			Negative	NO								0	0	0	NO		NO	0		Spontaneous			Term (>=37weeks)	Singleton		Cephalic		AVD		Vacuum Extraction				Male	3500	> 3.5	8	10	Normal	1	Group 1
1196	2019-10-14	2019-10-15	1	NO	19			Positive	NO								0	0	0	NO		NO	0		Spontaneous			Term (>=37weeks)	Singleton		Cephalic		SVD						Female	3500	> 3.5	9	10	Normal	1	Group 1
2956	2020-03-11	2020-03-12	1	NO	19			Negative	NO								3	0	0	NO		NO	0		Spontaneous			Term (>=37weeks)	Singleton		Cephalic		SVD						Female	3500	> 3.5	8	10	Normal	1	Group 1
3752	2020-04-30	2020-05-01	1	NO	19			Negative	NO								2	2	1 to 4	NO		NO	0		Spontaneous			Term (>=37weeks)	Singleton		Cephalic		SVD						Female	3500	> 3.5	0	0	Stillbirth	3	Group 3
3995	2020-05-24	2020-05-25	1	NO	19			Negative	NO								4	1	1 to 4	NO		NO	0		Spontaneous			Term (>=37weeks)	Singleton		Cephalic		SVD						Male	3500	> 3.5	8	10	Normal	3	Group 3
733	2019-09-08	2019-09-09	1	NO	19			Negative	NO								0	0	0	NO		NO	0		Spontaneous			Term (>=37weeks)	Singleton		Cephalic		SVD						Female	3500	> 3.5	9	10	Normal	1	Group 1
885	2019-09-22	2019-10-22		YES	18			Positive	NO								0	0	0	NO		NO	0		Spontaneous			Term (>=37weeks)	Singleton		Cephalic		SVD						Female	3500	> 3.5	9	10	Normal	1	Group 1
2052	2019-12-13	2019-12-14	1	NO	18			Unknown	NO								0	0	0	NO		NO	0		Spontaneous			Term (>=37weeks)	Singleton		Cephalic		SVD						Male	3500	> 3.5	9	10	Normal	1	Group 1
1575	2020-04-09	2020-04-10	1	NO	18			Negative	NO								1	1	1 to 4	NO		NO	0		Spontaneous			Term (>=37weeks)	Singleton		Cephalic		SVD						Male	3500	> 3.5	8	10	Normal	3	Group 3
3534	2020-04-10	2020-04-11	1	NO	18			Negative	NO								0	0	0	NO		NO	0		Spontaneous			Term (>=37weeks)	Singleton		Cephalic		SVD						Male	3500	> 3.5	9	10	Normal	1	Group 1
2251	2020-01-18	2020-01-19	1	NO	18			Negative	NO								0	1	1 to 4	NO		NO	0		Spontaneous			Term (>=37weeks)	Singleton		Cephalic		SVD						Male	3500	> 3.5	9	10	Normal	3	Group 3
1370	2019-10-26	2019-10-27	1	NO	18			Negative	NO								0	0	0	NO		NO	0		Spontaneous			Term (>=37weeks)	Singleton		Cephalic		SVD						Female	3500	> 3.5	8	10	Normal	1	Group 1
1380	2019-10-26	2019-10-27	1	NO	18			Negative	NO								0	1	1 to 4	NO		NO	0		Spontaneous			Term (>=37weeks)	Singleton		Cephalic		CS	CS		Prolonged labour		Specialist	Female	3500	> 3.5	9	10	Normal	3	Group 3
1385	2019-10-27	2019-10-28	1	NO	18			Positive	NO								0	0	0	NO		NO	0		No labor (pre-labor CS)			Preterm (<37weeks)	Singleton		Cephalic		CS	CS		Contracted Pelvis		Specialist	Male	3500	> 3.5	9	10	Normal	10	Group 10
3718	2020-04-26	2020-04-27	1	NO	18			Negative	NO								0	0	0	NO		NO	0		Spontaneous			Term (>=37weeks)	Singleton		Cephalic		SVD						Female	3500	> 3.5	7	9	Normal	1	Group 1
1452	2019-10-31	2019-11-01	1	NO	18			Positive	NO								4	0	0	NO		NO	0		Spontaneous			Term (>=37weeks)	Singleton		Cephalic		SVD						Female	3500	> 3.5	8	10	Normal	1	Group 1
3279	2020-03-15	2020-03-16	1	NO	18			Negative	NO								0	0	0	NO		NO	0		Spontaneous			Term (>=37weeks)	Singleton		Cephalic		SVD						Male	3500	> 3.5	9	10	Normal	1	Group 1
4131	2020-06-06	2020-06-07	1	NO	18			Negative	NO								2	0	0	NO		NO	0		Spontaneous			Term (>=37weeks)	Singleton		Cephalic		SVD						Female	3500	> 3.5	8	10	Normal	1	Group 1
0	2019-11-26	2019-10-27		NO	18			Negative	NO								2	1	1 to 4	NO		NO	0		Spontaneous			Term (>=37weeks)	Singleton		Cephalic		SVD						Female	3500	> 3.5			Normal	3	Group 3
4162	2020-06-08	2023-06-09		NO	17			Positive	NO								3	0	0	NO		NO	0		Spontaneous			Term (>=37weeks)	Singleton		Cephalic		SVD						Male	3500	> 3.5	10	10	Normal	1	Group 1
137	2019-07-15	2019-07-16	1	NO	16			Negative	NO								0	0	0	YES		NO	0		Spontaneous			Term (>=37weeks)	Singleton		Cephalic		SVD						Male	3500	> 3.5	9	10	Normal	1	Group 1
113	2019-07-12	2019-07-17	5	NO				Negative	NO								2	1	1 to 4	NO		NO	0		Spontaneous			Term (>=37weeks)	Singleton		Cephalic		SVD						Male	3500	> 3.5	8	10	Stillbirth	3	Group 3
567	2019-08-26	2019-08-27	1	NO	22	57		Negative	NO								5	1	1 to 4	NO		NO	0		Spontaneous			Term (>=37weeks)	Singleton		Cephalic		SVD						Female	3500	> 3.5	9	10	Normal	3	Group 3
307	2019-07-31	2019-08-01	1	NO		159.9		Negative	NO								4	1	1 to 4	NO		NO	0		Spontaneous			Term (>=37weeks)	Singleton		Cephalic		SVD						Male	3500	> 3.5	9	10	Normal	3	Group 3
1217	2019-10-15	2019-10-16	1	NO	26			Positive	NO								0	2	1 to 4	YES	0	NO	0		Spontaneous			Term (>=37weeks)	Singleton		Cephalic		SVD						Male	3400	2.5-3.4	9	10	Normal	3	Group 3
338	2019-08-03	2023-08-16		NO	21	56	148.6	Negative	NO								3	1	1 to 4	NO		NO	0		Spontaneous			Term (>=37weeks)	Singleton		Cephalic		SVD						Male	3400	2.5-3.4	8	9	Normal	3	Group 3
238	2019-07-23	2019-07-24	1	NO	18	51	149.5	Negative	NO								4	0	0	NO		NO	0		Spontaneous			Term (>=37weeks)	Singleton		Cephalic		SVD						Male	3400	2.5-3.4	7	8	Normal	1	Group 1
311	2019-07-31	2019-08-01	1	NO	22	68	152.6	Negative	NO								3	0	0	NO		NO	0		Spontaneous			Term (>=37weeks)	Singleton		Cephalic		SVD						Male	3400	2.5-3.4	9	10	Normal	1	Group 1
4026	2020-05-27	2020-05-28	1	NO	17	48	153	Negative	NO								6	0	0	NO		NO	0		Spontaneous			Term (>=37weeks)	Singleton		Cephalic		SVD						Male	3400	2.5-3.4	8	10	Normal	1	Group 1
466	2019-08-15	2019-08-16	1	NO	24	57	153.5	Negative	NO								4	2	1 to 4	YES	1	NO	0		Spontaneous			Term (>=37weeks)	Singleton		Cephalic		SVD						Female	3400	2.5-3.4	9	10	Normal	3	Group 3
260	2019-07-27	2019-07-28	1	NO	23	68	153.6	Negative	NO								4	1	1 to 4	NO		NO	0		Spontaneous			Term (>=37weeks)	Singleton		Cephalic		SVD						Male	3400	2.5-3.4	8	9	Normal	3	Group 3
62	2019-07-06	2019-07-10	4	NO	20	69	153.6	Negative	NO								3	1	1 to 4	NO		NO	0		Spontaneous			Term (>=37weeks)	Singleton		Cephalic		CS	CS		None of above	Elective	Specialist	Male	3400	2.5-3.4	9	10	Normal	3	Group 3
391	2019-08-07	2019-08-09	2	NO	18	57	153.8	Negative	NO								4	0	0	NO		NO	0		Spontaneous			Term (>=37weeks)	Singleton		Cephalic		SVD						Male	3400	2.5-3.4	7	9	Normal	1	Group 1
229	2019-07-22	2019-07-23	1	NO	23	62	155.1	Negative	NO								5	2	1 to 4	NO		NO	0		Spontaneous			Term (>=37weeks)	Singleton		Cephalic		SVD						Female	3400	2.5-3.4	8	9	Normal	3	Group 3
4073	2020-06-01	2020-06-02	1	NO	34	70	156	Negative	NO								5	3	1 to 4	NO		NO	0		Spontaneous			Term (>=37weeks)	Singleton		Cephalic		SVD						Male	3400	2.5-3.4	8	10	Normal	3	Group 3
4164	2020-06-08	2020-06-09	1	YES	20		157	Negative	NO								4	3	1 to 4	NO		NO	0		Spontaneous			Term (>=37weeks)	Singleton		Cephalic		SVD						Male	3400	2.5-3.4	8	10	Normal	3	Group 3
487	2019-08-18	2019-08-18	0	NO	17	57	157.4	Negative	NO								4	0	0	NO		NO	0		Spontaneous			Term (>=37weeks)	Singleton		Cephalic		SVD						Female	3400	2.5-3.4	8	9	Normal	1	Group 1
388	2019-08-07	2019-08-08	1	NO	25	65	157.6	Negative	NO								3	1	1 to 4	NO		NO	0		Spontaneous			Term (>=37weeks)	Singleton		Cephalic		SVD						Male	3400	2.5-3.4	9	10	Normal	3	Group 3
320	2019-08-01	2019-08-02	1	NO	22	57	158.7	Negative	NO								3	1	1 to 4	YES	1	NO	0		Spontaneous			Term (>=37weeks)	Singleton		Cephalic		SVD						Male	3400	2.5-3.4	8	10	Normal	3	Group 3
380	2019-08-06	2019-08-07	1	NO	23	65	158.7	Negative	NO								5	0	0	NO		NO	0		Spontaneous			Term (>=37weeks)	Singleton		Cephalic		SVD						Male	3400	2.5-3.4	8	9	Normal	1	Group 1
334	2019-08-02	2019-08-03	1	NO	22	63	159.8	Negative	NO								4	2	1 to 4	NO		NO	0		Spontaneous			Term (>=37weeks)	Singleton		Cephalic		SVD						Male	3400	2.5-3.4	8	10	Normal	3	Group 3
483	2020-06-02	2020-06-02	0	NO	24	47	160	Negative	NO								5	1	1 to 4	NO		NO	0		Spontaneous			Term (>=37weeks)	Singleton		Cephalic		SVD						Female	3400	2.5-3.4	9	10	Normal	3	Group 3
189	2019-07-19	2019-07-20	1	NO	17	51	160.1	Negative	NO								4	0	0	NO		NO	0		Spontaneous			Term (>=37weeks)	Singleton		Cephalic		SVD						Male	3400	2.5-3.4	8	10	Normal	1	Group 1
4033	2020-05-27	2020-05-30	3	NO	22	55	161	Negative	NO								5	0	0	NO		NO	0		Spontaneous			Term (>=37weeks)	Singleton		Cephalic		SVD						Female	3400	2.5-3.4	8	9	Normal	1	Group 1
3823	2020-05-07	2020-05-08	1	NO	26	58	161	Negative	NO								5	3	1 to 4	NO		NO	0		Spontaneous			Term (>=37weeks)	Singleton		Cephalic		SVD						Female	3400	2.5-3.4	9	10	Normal	3	Group 3
4328	2020-06-21	2021-06-22		NO	18	68	162	Negative	NO								5	0	0	NO		NO	0		Spontaneous			Term (>=37weeks)	Singleton		Cephalic		SVD						Female	3400	2.5-3.4	9	10	Normal	1	Group 1
3847	2020-05-10	2020-05-11	1	NO	29	69	162	Negative	NO								5	3	1 to 4	NO		NO	0		Spontaneous			Term (>=37weeks)	Singleton		Cephalic		SVD						Male	3400	2.5-3.4	9	10	Normal	3	Group 3
4362	2020-06-23	2020-06-25	2	NO	37	75	162	Negative	NO								2	5	>5	NO		NO	0		Spontaneous			Term (>=37weeks)	Singleton		Cephalic		SVD						Male	3400	2.5-3.4	9	10	Normal	3	Group 3
260	2019-07-27	2019-07-28	1	NO	23	57	162.1	Negative	NO								4	0	0	NO		NO	0		Spontaneous			Term (>=37weeks)	Singleton		Cephalic		SVD						Male	3400	2.5-3.4	8	9	Normal	1	Group 1
84	2019-07-09	2019-07-10	1	NO	25	62	163.9	Negative	NO								4	2	1 to 4	NO		NO	0		Spontaneous			Term (>=37weeks)	Singleton		Cephalic		SVD						Male	3400	2.5-3.4	8	10	Normal	3	Group 3
4285	2020-06-17	2020-06-19	2	NO	32	56	165	Negative	NO								4	0	0	NO		NO	0		Spontaneous			Term (>=37weeks)	Singleton		Cephalic		SVD						Female	3400	2.5-3.4	9	10	Normal	1	Group 1
3851	2020-05-10	2020-05-11	1	NO	29	66	165	Negative	NO								3	4	1 to 4	NO		NO	0		Spontaneous			Term (>=37weeks)	Singleton		Cephalic		SVD						Male	3400	2.5-3.4	9	10	Normal	3	Group 3
4441	2020-06-30	2020-07-01	1	NO	28	70	165	Positive	NO								0	2	1 to 4	NO		NO	0		Spontaneous			Term (>=37weeks)	Singleton		Cephalic		SVD						Female	3400	2.5-3.4	9	10	Normal	3	Group 3
4044	2020-05-29	2020-06-01	3	NO	31	76	165	Negative	NO								3	5	>5	YES	0	NO	0		Spontaneous			Term (>=37weeks)	Singleton		Cephalic		SVD						Male	3400	2.5-3.4	9	10	Normal	3	Group 3
412	2019-08-10	2019-08-10	0	NO	24	62	165.2	Negative	NO								3	2	1 to 4	NO		NO	0		Spontaneous			Term (>=37weeks)	Singleton		Cephalic		SVD						Female	3400	2.5-3.4	9	10	Normal	3	Group 3
316	2019-08-01	2019-08-04	3	NO	21	57	166.2	Negative	NO								4	0	0	NO		NO	0		Spontaneous			Term (>=37weeks)	Multiple	2	Cephalic		SVD						Male	3400	2.5-3.4	9	10	Normal	8	Group 8
533	2019-08-22	2019-08-23	1	NO	23	68	166.2	Negative	NO								4	1	1 to 4	NO		NO	0		Spontaneous			Term (>=37weeks)	Singleton		Cephalic		SVD						Male	3400	2.5-3.4	9	10	Normal	3	Group 3
493	2019-08-19	2019-08-26	7	NO	30	73	166.3	Negative	NO								5	4	1 to 4	NO		NO	0		Spontaneous			Term (>=37weeks)	Singleton		Cephalic		CS	CS		Prolonged labour		Medical officer	Male	3400	2.5-3.4	8	9	Normal	3	Group 3
4408	2020-06-28	2020-06-28	0	NO	19	58	167	Negative	NO								6	1	1 to 4	NO		NO	0		Spontaneous			Term (>=37weeks)	Singleton		Cephalic		SVD						Male	3400	2.5-3.4	8	10	Normal	3	Group 3
4005	2020-05-25	2020-05-26	1	NO	31	67	168	Negative	NO								4	1	1 to 4	NO		NO	0		Induced	Oxytocin		Term (>=37weeks)	Singleton		Breech		CS	CS		Previous CS		Specialist	Female	3400	2.5-3.4	8	10	Normal	7	Group 7
596	2019-08-26	2019-08-27	1	NO	28	68	168.5	Negative	NO								4	3	1 to 4	NO		NO	0		Spontaneous			Term (>=37weeks)	Singleton		Cephalic		SVD						Male	3400	2.5-3.4	9	10	Normal	3	Group 3
116	2019-07-13	2019-07-14	1	NO	22	55	168.6	Unknown	NO								4	1	1 to 4	NO		NO	0		Spontaneous			Term (>=37weeks)	Singleton		Cephalic		SVD						Female	3400	2.5-3.4	9	10	Normal	3	Group 3
4352	2020-06-23	2020-06-24	1	NO	23	66	169	Unknown	NO								5	2	1 to 4	NO		NO	0		Spontaneous			Term (>=37weeks)	Singleton		Cephalic		SVD						Female	3400	2.5-3.4	9	10	Normal	3	Group 3
4165	2020-06-08	2020-06-11	3	YES	30	79	169	Unknown	NO								34	4	1 to 4	NO		NO	0		Spontaneous			Term (>=37weeks)	Singleton		Transverse/ Oblique		CS	CS		APH		Medical officer	Male	3400	2.5-3.4	4	6	Normal	9	Group 9
190	2019-07-19	2019-07-20	1	NO	28	64	169.1	Negative	NO								4	1	1 to 4	YES	1	NO	0		Spontaneous			Term (>=37weeks)	Singleton		Cephalic		SVD						Male	3400	2.5-3.4	9	10	Normal	3	Group 3
164	2019-07-17	2019-07-19	2	NO	19	56	169.2	Negative	NO								3	0	0	NO		NO	0		Spontaneous			Term (>=37weeks)	Singleton		Cephalic		SVD						Female	3400	2.5-3.4	9	10	Normal	1	Group 1
540	2019-08-23	2019-08-26	3	NO	19	60	170	Negative	NO								5	1	1 to 4	NO		YES	1	1 Previous Csar	Spontaneous			Term (>=37weeks)	Singleton		Cephalic		CS	CS		Previous CS		Medical officer	Male	3400	2.5-3.4	9	10	Normal	5	Group 5
494	2019-08-19	2019-08-19	0	NO	26	66	170	Negative	NO								4	2	1 to 4	NO		NO	0		Spontaneous			Term (>=37weeks)	Singleton		Cephalic		SVD						Male	3400	2.5-3.4	9	10	Normal	3	Group 3
4364	2020-06-23	2020-06-25	2	NO	26	70	170	Negative	NO								6	1	1 to 4	NO		NO	0		Spontaneous			Term (>=37weeks)	Singleton		Cephalic		SVD						Male	3400	2.5-3.4	9	10	Normal	3	Group 3
4231	2020-06-13	2020-06-13	0	YES	38	72	170	Negative	NO								3	7	>5	NO		NO	0		Spontaneous			Term (>=37weeks)	Singleton		Cephalic		SVD						Female	3400	2.5-3.4	8	10	Normal	3	Group 3
130	2019-07-15	2019-07-20	5	NO	23	61	170.3	Negative	NO								4	0	0	NO		NO	0		Spontaneous			Term (>=37weeks)	Singleton		Cephalic		CS	CS		Fetal distress		Specialist	Female	3400	2.5-3.4	8	10	Normal	1	Group 1
522	2019-08-21	2019-08-25	4	NO	20	61	170.4	Negative	NO								4	0	0	NO		NO	0		Spontaneous			Term (>=37weeks)	Singleton		Cephalic		CS	CS		Fetal distress		Medical officer	Male	3400	2.5-3.4	8	9	Normal	1	Group 1
490	2019-08-18	2019-08-19	1	NO	36	64	170.6	Negative	NO								3	5	>5	NO		NO	0		Spontaneous			Term (>=37weeks)	Singleton		Cephalic		SVD						Female	3400	2.5-3.4	9	10	Normal	3	Group 3
4280	2020-06-17	2021-06-18		YES	32	65	171	Positive	NO								5	3	1 to 4	NO		NO	0		Spontaneous			Term (>=37weeks)	Singleton		Cephalic		SVD						Male	3400	2.5-3.4	8	10	Normal	3	Group 3
4378	2020-06-25	2020-06-25	0	NO	30	75	172	Unknown	YES	HTN	1	0	0	0	0		6	2	1 to 4	NO		NO	0		Spontaneous			Term (>=37weeks)	Singleton		Cephalic		SVD						Female	3400	2.5-3.4	9	10	Normal	3	Group 3
121	2019-07-13	2019-07-14	1	NO	35	78	175.3	Negative	NO								5	2	1 to 4	NO		NO	0		Spontaneous			Term (>=37weeks)	Singleton		Cephalic		SVD						Male	3400	2.5-3.4	9	10	Normal	3	Group 3
385	2019-08-06	2019-08-07	1	NO	30	69	177	Negative	NO								4	4	1 to 4	NO		NO	0		Spontaneous			Term (>=37weeks)	Singleton		Cephalic		SVD						Female	3400	2.5-3.4	8	9	Normal	3	Group 3
361	2019-08-05	2019-08-06	1	NO	23	64	178.4	Negative	NO								3	2	1 to 4	NO		NO	0		Spontaneous			Term (>=37weeks)	Singleton		Cephalic		SVD						Female	3400	2.5-3.4	8	9	Normal	3	Group 3
471	2019-08-16	2019-08-16	0	NO	39	74	178.4	Negative	NO								4	4	1 to 4	NO		NO	5		Spontaneous			Term (>=37weeks)	Singleton		Cephalic		SVD						Male	3400	2.5-3.4	8	9	Normal	3	Group 3
370	2019-08-05	2019-08-06	1	NO	25	67	178.5	Negative	NO								5	1	1 to 4	YES	3	NO	0		Spontaneous			Term (>=37weeks)	Singleton		Cephalic		SVD						Female	3400	2.5-3.4	9	10	Normal	3	Group 3
379	2019-08-06	2019-08-06	0	NO	23	68	179.5	Negative	NO								4	3	1 to 4	NO		NO	0		Spontaneous			Term (>=37weeks)	Singleton		Cephalic		SVD						Female	3400	2.5-3.4	8	10	Normal	3	Group 3
397	2019-08-08	2019-08-09	1	NO	33	68	180.2	Negative	NO								3	7	>5	NO		NO	0		Spontaneous			Term (>=37weeks)	Singleton		Cephalic		SVD						Female	3400	2.5-3.4	8	9	Normal	3	Group 3
117	2019-07-13	2019-07-13	0	NO	32	79	180.2	Negative	NO								4			NO		NO	0		Spontaneous			Term (>=37weeks)	Singleton		Cephalic		SVD						Male	3400	2.5-3.4	9	10	Normal		Unclassified
3425	2020-01-07	2020-01-10	3	NO	41			Unknown	NO								4	6	>5	NO		YES	2	>1 Previous Scar	Spontaneous			Term (>=37weeks)	Singleton		Cephalic		CS	CS		Previous CS		Specialist	Female	3400	2.5-3.4	9	10	Normal	5	Group 5
1557	2019-11-08	2019-11-09	1	NO	40			Negative	NO								3	6	>5	YES	3	NO	0		Spontaneous			Term (>=37weeks)	Singleton		Cephalic		SVD						Female	3400	2.5-3.4	9	10	Normal	3	Group 3
471	2019-08-15	2019-08-15	0	NO	39			Positive	NO								0	5	>5	NO		NO	0		Spontaneous			Term (>=37weeks)	Singleton		Cephalic		SVD						Male	3400	2.5-3.4	8	10	Normal	3	Group 3
1063	2019-10-04	2019-10-10	6	NO	38			Negative	NO								0	4	1 to 4	NO		NO	0		Spontaneous			Term (>=37weeks)	Singleton		Cephalic		SVD						Male	3400	2.5-3.4	9	10	Normal	3	Group 3
2040	2019-12-14	2019-12-15	1	NO	38			Negative	NO								3	3	1 to 4	NO		NO	0		Spontaneous			Term (>=37weeks)	Singleton		Cephalic		SVD						Female	3400	2.5-3.4	9	10	Normal	3	Group 3
602	2019-08-29	2019-08-30	1	NO	38			Negative	NO								0	3	1 to 4	NO		NO	0		Spontaneous			Term (>=37weeks)	Singleton		Cephalic		SVD						Female	3400	2.5-3.4	9	10	Normal	3	Group 3
1577	2019-11-10	2019-11-11	1	NO	37			Unknown	NO								0	5	>5	NO		NO	0		Spontaneous			Term (>=37weeks)	Singleton		Cephalic		SVD						Male	3400	2.5-3.4	9	10	Normal	3	Group 3
4072	2020-06-01	2020-07-03		NO	36			Negative	NO								4	6	>5	NO		NO	0		Spontaneous			Term (>=37weeks)	Singleton		Cephalic		AVD		Vacuum Extraction				Male	3400	2.5-3.4	9	10	Normal	3	Group 3
3712	2020-04-26	2020-04-28	2	NO	36			Negative	NO								0	3	1 to 4	NO		NO	0		Spontaneous			Term (>=37weeks)	Singleton		Cephalic		SVD						Male	3400	2.5-3.4	9	10	Normal	3	Group 3
290	2019-10-02	2019-10-03	1	NO	36			Positive	NO								0	3	1 to 4	YES	2	NO	0		Spontaneous			Term (>=37weeks)	Singleton		Cephalic		SVD						Male	3400	2.5-3.4	9	10	Normal	3	Group 3
190	2019-10-02	2019-10-03	1	NO	36			Positive	NO								3	2	1 to 4	NO		NO	0		Spontaneous			Preterm (<37weeks)	Singleton		Cephalic		SVD						Male	3400	2.5-3.4			Normal	10	Group 10
490	2019-08-18	2019-08-19	1	NO	36			Negative	NO								0	5	>5	NO		NO	0		Spontaneous			Term (>=37weeks)	Singleton		Cephalic		SVD						Female	3400	2.5-3.4	9	10	Normal	3	Group 3
3595	2020-04-14	2020-04-15	1	NO	35			Unknown	NO								0	2	1 to 4	NO		NO	0		Spontaneous			Term (>=37weeks)	Singleton		Cephalic		SVD						Female	3400	2.5-3.4	8	10	Normal	3	Group 3
1308	2019-10-22	2019-10-23	1	NO	35			Positive	NO								0	4	1 to 4	NO		NO	0		Spontaneous			Term (>=37weeks)	Singleton		Breech		CS	CS		Prolonged labour			Male	3400	2.5-3.4	9	10	Normal	7	Group 7
1534	2023-11-06	2019-11-07		NO	35			Unknown	NO								0	3	1 to 4	NO		NO	0		Spontaneous			Term (>=37weeks)	Singleton		Cephalic		SVD						Female	3400	2.5-3.4	8	10	Normal	3	Group 3
2031	2019-12-13	2019-12-14	1	NO	34			Positive	NO								0	3	1 to 4	NO		NO	0		Spontaneous			Term (>=37weeks)	Singleton		Cephalic		SVD						Male	3400	2.5-3.4	9	10	Normal	3	Group 3
1467	2019-11-01	2019-11-02	1	NO	34			Positive	NO								6	4	1 to 4	NO		NO	0		Spontaneous			Term (>=37weeks)	Singleton		Cephalic		SVD						Male	3400	2.5-3.4	9	10	Normal	3	Group 3
2835	2020-01-07	2023-01-08		NO	32			Negative	NO								4	3	1 to 4	NO		NO	0		Spontaneous			Term (>=37weeks)	Singleton		Cephalic		SVD						Female	3400	2.5-3.4	7	9	Normal	3	Group 3
1517	2019-11-08	2019-11-11	3	NO	32			Unknown	NO								0	4	1 to 4	NO		NO	0		Spontaneous			Term (>=37weeks)	Singleton		Cephalic		SVD						Male	3400	2.5-3.4	9	10	Normal	3	Group 3
1884	2019-11-30	2019-12-02	2	NO	32			Unknown	NO								4	2	1 to 4	YES	1	NO	0		Spontaneous			Term (>=37weeks)	Singleton		Cephalic		SVD						Male	3400	2.5-3.4			Normal	3	Group 3
1165	2019-10-11	2019-10-13	2	NO	32			Positive	NO								0	4	1 to 4	NO		NO	0		Spontaneous			Term (>=37weeks)	Singleton		Cephalic		SVD						Female	3400	2.5-3.4	9	10	Normal	3	Group 3
0	2019-12-16	2019-12-17	1	NO	32			Negative	NO								0	3	1 to 4	NO		NO	0		Spontaneous			Term (>=37weeks)	Singleton		Cephalic		SVD						Female	3400	2.5-3.4	9	10	Normal	3	Group 3
2414	2020-01-11	2020-01-12	1	NO	32			Unknown	NO								0	3	1 to 4	NO		NO	0		Spontaneous			Term (>=37weeks)	Singleton		Cephalic		SVD						Female	3400	2.5-3.4	9	10	Normal	3	Group 3
2891	2020-03-02	2020-03-03	1	NO	31			Negative	NO								2	3	1 to 4	NO		NO	0		Spontaneous			Term (>=37weeks)	Singleton		Cephalic		SVD						Female	3400	2.5-3.4	7	9	Normal	3	Group 3
3121	2020-03-05	2020-03-10	5	NO	30			Negative	NO								1	3	1 to 4	NO		NO	0		Spontaneous			Term (>=37weeks)	Singleton		Cephalic		CS	CS		Fetal distress		Specialist	Female	3400	2.5-3.4	8	10	Normal	3	Group 3
0	2019-12-14	2019-12-15	1	NO	30			Unknown	NO								0	4	1 to 4	NO		NO	0		Spontaneous			Term (>=37weeks)	Singleton		Cephalic		SVD						Female	3400	2.5-3.4	8	10	Normal	3	Group 3
2132	2019-12-21	2019-12-22	1	NO	30			Negative	NO								0	2	1 to 4	NO		NO	0		Spontaneous			Term (>=37weeks)	Singleton		Cephalic		SVD						Male	3400	2.5-3.4	8	10	Normal	3	Group 3
1100	2019-10-07	2019-10-08	1	NO	30			Positive	NO								0	3	1 to 4	NO		NO	0		Spontaneous			Term (>=37weeks)	Singleton		Cephalic		SVD						Female	3400	2.5-3.4	9	10	Normal	3	Group 3
2506	2020-01-25	2020-01-26	1	NO	30			Negative	NO								0	3	1 to 4	NO		NO	0		Spontaneous			Term (>=37weeks)	Singleton		Cephalic		SVD						Male	3400	2.5-3.4	9	10	Normal	3	Group 3
1329	2019-10-23	2019-10-24	1	NO	30			Negative	NO								0	3	1 to 4	NO		NO	0		Spontaneous			Term (>=37weeks)	Singleton		Cephalic		SVD						Female	3400	2.5-3.4	9	10	Normal	3	Group 3
493	2019-08-19	2019-08-20	1	YES	30			Negative	NO								0	5	>5	NO		NO	0		Spontaneous			Term (>=37weeks)	Singleton		Cephalic		CS	CS		APH		Specialist	Male	3400	2.5-3.4	9	10	Normal	3	Group 3
82	2019-07-09	2019-07-10	1	NO	30			Negative	NO								3	2	1 to 4	NO		NO	0		Spontaneous			Term (>=37weeks)	Singleton		Breech		VBD		Breech Delivery				Male	3400	2.5-3.4	9	10	Normal	7	Group 7
1545	2019-11-13	2019-11-08		YES	30			Negative	NO								5	3	1 to 4	YES	1	NO	0		Spontaneous			Term (>=37weeks)	Singleton		Cephalic		SVD						Male	3400	2.5-3.4			Normal	3	Group 3
1151	2019-10-11	2019-10-12	1	NO	29			Unknown	NO								0	3	1 to 4	NO		NO	0		Spontaneous			Term (>=37weeks)	Singleton		Cephalic		SVD						Male	3400	2.5-3.4	9	10	Normal	3	Group 3
1218	2019-10-15	2019-10-16	1	NO	29			Positive	NO								0	4	1 to 4	NO		NO	0		Spontaneous			Term (>=37weeks)	Singleton		Cephalic		SVD						Female	3400	2.5-3.4	9	10	Normal	3	Group 3
1281	2019-10-20	2019-10-21	1	NO	29			Negative	NO								0	1	1 to 4	NO		NO	0		Spontaneous			Term (>=37weeks)	Singleton		Cephalic		SVD						Female	3400	2.5-3.4	9	10	Normal	3	Group 3
1341	2019-10-24	2019-10-25	1	YES	29			Positive	NO								0	3	1 to 4	NO		YES	2	>1 Previous Scar	Spontaneous			Term (>=37weeks)	Singleton		Cephalic		CS	CS		Previous CS		Specialist	Male	3400	2.5-3.4	7	10	Normal	5	Group 5
4088	2020-06-02	2020-06-03	1	NO	29			Unknown	NO								5	2	1 to 4	NO		NO	0		Spontaneous			Term (>=37weeks)	Singleton		Cephalic		SVD						Female	3400	2.5-3.4	9	10	Normal	3	Group 3
0	2019-11-04	2019-11-06	2	YES	28			Negative	NO								1	3	1 to 4	NO		NO	0		Spontaneous			Term (>=37weeks)	Singleton		Cephalic		CS	CS		Contracted Pelvis		Specialist	Female	3400	2.5-3.4	9	10	Normal	3	Group 3
4215	2019-09-18	2019-09-19	1	NO	28			Positive	NO								5	4	1 to 4	NO		NO	0		Spontaneous			Term (>=37weeks)	Singleton		Cephalic		SVD						Male	3400	2.5-3.4	9	10	Normal	3	Group 3
3338	2020-03-21	2020-03-22	1	NO	28			Positive	NO								0	2	1 to 4	NO		NO	0		Spontaneous			Term (>=37weeks)	Singleton		Cephalic		SVD						Female	3400	2.5-3.4	9	10	Normal	3	Group 3
3350	2020-03-22	2020-03-23	1	NO	28			Positive	NO								0	2	1 to 4	NO		NO	0		Spontaneous			Term (>=37weeks)	Singleton		Cephalic		SVD						Male	3400	2.5-3.4	9	10	Normal	3	Group 3
569	2019-08-26	2019-08-27	1	NO	28			Negative	NO								0	3	1 to 4	NO		NO	0		Spontaneous			Term (>=37weeks)	Singleton		Cephalic		SVD						Male	3400	2.5-3.4	9	10	Normal	3	Group 3
652	2019-09-10	2019-10-11		NO	27			Positive	NO								0	2	1 to 4	NO		NO	0		Spontaneous			Term (>=37weeks)	Singleton		Cephalic		SVD						Male	3400	2.5-3.4	8	9	Normal	3	Group 3
2057	2019-12-15	2019-12-19	4	NO	27			Unknown	NO								0	2	1 to 4	NO		YES	1	1 Previous Csar	Spontaneous			Term (>=37weeks)	Singleton		Cephalic		CS	CS		Prolonged labour		Medical officer	Male	3400	2.5-3.4	9	10	Normal	5	Group 5
2089	2019-12-26	2019-12-28	2	YES	27			Negative	NO								2	3	1 to 4	YES	1	YES	1	1 Previous Csar	Spontaneous			Term (>=37weeks)	Singleton		Cephalic		CS	CS		Previous CS		Medical officer	Female	3400	2.5-3.4	7	9	Normal	5	Group 5
0	2019-12-24	2019-12-25	1	NO	27			Unknown	NO								4	1	1 to 4	NO		NO	0		Spontaneous			Term (>=37weeks)	Singleton		Cephalic		SVD						Male	3400	2.5-3.4	9	10	Normal	3	Group 3
1146	2019-10-10	2019-10-11	1	NO	27			Positive	NO								0	3	1 to 4	NO		NO	0		Spontaneous			Term (>=37weeks)	Singleton		Cephalic		CS	CS		Fetal distress		Specialist	Female	3400	2.5-3.4	9	10	Normal	3	Group 3
4144	2020-06-07	2020-06-08	1	YES	27			Negative	NO								5	1	1 to 4	YES	2	NO	0		Spontaneous			Term (>=37weeks)	Singleton		Cephalic		SVD						Male	3400	2.5-3.4	8	10	Normal	3	Group 3
661	2019-09-03	2019-09-04	1	NO	27			Negative	NO								0	2	1 to 4	NO		NO	0		Spontaneous			Term (>=37weeks)	Singleton		Cephalic		SVD						Male	3400	2.5-3.4	9	10	Normal	3	Group 3
1930	2019-12-04	2019-12-05	1	NO	26			Negative	NO								0	1	1 to 4	YES	1	NO	0		Spontaneous			Term (>=37weeks)	Singleton		Cephalic		SVD						Male	3400	2.5-3.4	9	10	Normal	3	Group 3
3573	2020-04-12	2020-04-13	1	NO	26			Unknown	NO								1	1	1 to 4	NO		NO	0		Spontaneous			Term (>=37weeks)	Singleton		Cephalic		SVD						Male	3400	2.5-3.4	8	10	Normal	3	Group 3
1275	2019-10-19	2019-10-20	1	NO	26			Positive	NO								0	1	1 to 4	NO		NO	0		Spontaneous			Term (>=37weeks)	Singleton		Cephalic		SVD						Male	3400	2.5-3.4	9	10	Normal	3	Group 3
1419	2020-01-07	2020-01-08	1	NO	26			Unknown	NO								1	2	1 to 4	NO		NO	0		Spontaneous			Term (>=37weeks)	Singleton		Cephalic		SVD						Male	3400	2.5-3.4	9	10	Normal	3	Group 3
368	2019-11-25	2019-11-26	1	YES	26			Negative	NO								3	2	1 to 4	NO		NO	0		Spontaneous			Term (>=37weeks)	Singleton		Cephalic		SVD						Male	3400	2.5-3.4	9	10	Normal	3	Group 3
327	2023-10-22	2019-10-25		YES	26			Negative	NO								1	0	0	NO		NO	0		Spontaneous			Term (>=37weeks)	Singleton		Cephalic		SVD						Male	3400	2.5-3.4	9	10	Normal	1	Group 1
731	2019-09-08	2019-10-11		NO	25			Negative	NO								0	0	0	NO		NO	0		Spontaneous			Term (>=37weeks)	Singleton		Cephalic		SVD						Female	3400	2.5-3.4	8	10	Normal	1	Group 1
2558	2020-01-22	2020-01-25	3	NO	25			Negative	NO								0	2	1 to 4	YES	1	NO	0		Spontaneous			Term (>=37weeks)	Singleton		Cephalic		CS	CS		Contracted Pelvis		Medical officer	Female	3400	2.5-3.4	9	10	Normal	3	Group 3
2014	2019-12-13	2019-12-15	2	NO	25			Unknown	NO								3	1	1 to 4	NO		NO	0		Spontaneous			Term (>=37weeks)	Singleton		Cephalic		SVD						Female	3400	2.5-3.4	9	10	Normal	3	Group 3
3173	2020-03-10	2020-03-12	2	NO	25			Negative	NO								1	0	0	NO		NO	0		Spontaneous			Term (>=37weeks)	Singleton		Cephalic		CS	CS		Prolonged labour		Medical officer	Female	3400	2.5-3.4	8	10	Normal	1	Group 1
1511	2019-11-15	2019-11-16	1	NO	25			Negative	NO								6	3	1 to 4	NO		NO	0		Spontaneous			Term (>=37weeks)	Singleton		Cephalic		SVD						Male	3400	2.5-3.4	9	10	Normal	3	Group 3
0	2019-11-29	2019-11-30	1	YES	25			Negative	NO								3	1	1 to 4	YES	1	NO	0		Spontaneous			Term (>=37weeks)	Singleton		Cephalic		SVD						Male	3400	2.5-3.4	8	10	Normal	3	Group 3
2211	2019-12-25	2019-12-26	1	YES	25			Positive	NO								0	2	1 to 4	NO		NO	0		Spontaneous			Term (>=37weeks)	Singleton		Cephalic		SVD						Male	3400	2.5-3.4	9	10	Normal	3	Group 3
2204	2019-12-25	2019-12-26	1	NO	25			Unknown	NO								0	2	1 to 4	NO		NO	0		Spontaneous			Term (>=37weeks)	Singleton		Cephalic		SVD						Female	3400	2.5-3.4	9	10	Normal	3	Group 3
2371	2020-01-07	2020-01-08	1	NO	25			Negative	NO								0	1	1 to 4	NO		NO	0		Spontaneous			Term (>=37weeks)	Singleton		Cephalic		SVD						Female	3400	2.5-3.4	9	10	Normal	3	Group 3
1446	2019-10-30	2019-10-31	1	NO	25			Positive	NO								4	0	0	NO		NO	0		Spontaneous			Term (>=37weeks)	Singleton		Cephalic		SVD						Female	3400	2.5-3.4	8	10	Normal	1	Group 1
0	2019-10-22	2019-11-25		YES	24			Unknown	NO								1	1	1 to 4	NO		NO	0		Spontaneous			Term (>=37weeks)	Singleton		Cephalic		CS	CS		Contracted Pelvis		Specialist	Male	3400	2.5-3.4	9	10	Normal	3	Group 3
2087	2019-12-17	2019-12-19	2	NO	24			Unknown	NO								0	2	1 to 4	YES	1	NO	0		Spontaneous			Term (>=37weeks)	Singleton		Cephalic		SVD						Male	3400	2.5-3.4	8	10	Normal	3	Group 3
0	2019-12-21	2019-12-22	1	NO	24			Positive	NO								0	2	1 to 4	NO		NO	0		Spontaneous			Term (>=37weeks)	Singleton		Cephalic		SVD						Male	3400	2.5-3.4	9	10	Normal	3	Group 3
1554	2019-11-08	2019-11-09	1	NO	24			Negative	NO								5	0	0	NO		NO	0		Spontaneous			Term (>=37weeks)	Singleton		Cephalic		SVD						Male	3400	2.5-3.4	9	10	Normal	1	Group 1
2135	2019-12-21	2019-12-22	1	NO	24			Positive	NO								0	2	1 to 4	NO		NO	0		Spontaneous			Term (>=37weeks)	Singleton		Cephalic		SVD						Male	3400	2.5-3.4	9	10	Normal	3	Group 3
2340	2020-01-06	2020-01-07	1	NO	24			Positive	NO								0	2	1 to 4	NO		NO	0		Spontaneous			Term (>=37weeks)	Singleton		Cephalic		SVD						Male	3400	2.5-3.4	8	10	Normal	3	Group 3
3353	2020-03-21	2020-03-22	1	NO	24			Negative	NO								0	1	1 to 4	NO		NO	0		Spontaneous			Term (>=37weeks)	Singleton		Cephalic		SVD						Male	3400	2.5-3.4	8	10	Normal	3	Group 3
3364	2020-03-23	2020-03-24	1	NO	24			Negative	NO								1	1	1 to 4	NO		NO	0		Spontaneous			Term (>=37weeks)	Singleton		Cephalic		SVD						Female	3400	2.5-3.4	9	10	Normal	3	Group 3
750	2019-09-10	2019-09-11	1	NO	24			Positive	NO								0	1	1 to 4	YES	1	NO	0		Spontaneous			Term (>=37weeks)	Singleton		Cephalic		SVD						Male	3400	2.5-3.4	9	10	Normal	3	Group 3
1555	2019-11-08	2019-11-11	3	NO	23			Negative	NO								2	1	1 to 4	NO		NO	0		Spontaneous			Term (>=37weeks)	Singleton		Cephalic		SVD						Female	3400	2.5-3.4			Normal	3	Group 3
0	2019-12-20	2019-12-21	1	NO	23			Unknown	NO								0	0	0	NO		NO	0		Spontaneous			Term (>=37weeks)	Singleton		Cephalic		SVD						Female	3400	2.5-3.4	9	10	Normal	1	Group 1
1922	2019-12-04	2019-12-05	1	NO	23			Negative	NO								0	1	1 to 4	NO		NO	0		Spontaneous			Term (>=37weeks)	Singleton		Cephalic		SVD						Male	3400	2.5-3.4	9	10	Normal	3	Group 3
1852	2019-11-29	2019-11-30	1	NO	23			Positive	NO								2	1	1 to 4	NO		NO	0		Spontaneous			Term (>=37weeks)	Singleton		Cephalic		SVD						Female	3400	2.5-3.4	10	10	Normal	3	Group 3
1478	2019-11-02	2019-11-03	1	NO	23			Negative	NO								3	1	1 to 4	NO		NO	0		Spontaneous			Term (>=37weeks)	Singleton		Cephalic		SVD						Male	3400	2.5-3.4	9	10	Normal	3	Group 3
1059	2019-10-04	2019-10-05	1	YES	23			Positive	NO								0	3	1 to 4	NO		NO	0		Spontaneous			Term (>=37weeks)	Singleton		Cephalic		SVD						Male	3400	2.5-3.4	8	10	Normal	3	Group 3
1209	2019-10-14	2019-10-15	1	NO	23			Negative	NO								0	2	1 to 4	NO		NO	0		Spontaneous			Term (>=37weeks)	Singleton		Cephalic		SVD						Female	3400	2.5-3.4	9	10	Normal	3	Group 3
1297	2019-10-21	2019-10-22	1	YES	23			Negative	NO								0	0	0	NO		NO	0		Spontaneous			Term (>=37weeks)	Singleton		Cephalic		SVD						Female	3400	2.5-3.4	8	10	Normal	1	Group 1
366	2019-11-25	2019-11-26	1	NO	23			Negative	NO								3	2	1 to 4	NO		NO	0		Spontaneous			Term (>=37weeks)	Singleton		Cephalic		SVD						Male	3400	2.5-3.4	9	10	Normal	3	Group 3
367	2019-11-25	2019-11-26	1	YES	23			Negative	NO								3	1	1 to 4	YES	1	NO	0		Spontaneous			Term (>=37weeks)	Singleton		Cephalic		SVD						Male	3400	2.5-3.4			Normal	3	Group 3
1424	2019-10-29	2019-10-30	1	YES	23			Negative	NO								2	1	1 to 4	NO		NO	0		Spontaneous			Term (>=37weeks)	Singleton		Cephalic		SVD						Female	3400	2.5-3.4			Normal	3	Group 3
3346	2020-03-21	2020-03-22	1	NO	23			Negative	NO								0	1	1 to 4	NO		NO	0		Spontaneous			Term (>=37weeks)	Singleton		Cephalic		SVD						Male	3400	2.5-3.4	9	10	Normal	3	Group 3
3581	2020-02-04	2020-02-05	1	NO	23			Negative	NO								3	1	1 to 4	NO		NO	0		Spontaneous			Term (>=37weeks)	Singleton		Cephalic		SVD						Female	3400	2.5-3.4	8	10	Normal	3	Group 3
4094	2020-06-03	2020-06-07	4	YES	22			Unknown	NO								4	0	0	NO		NO	0		Spontaneous			Term (>=37weeks)	Singleton		Cephalic		CS	CS		Prolonged labour		Medical officer	Male	3400	2.5-3.4	9	10	Normal	1	Group 1
3720	2020-04-27	2020-04-30	3	YES	22			Negative	NO								0	0	0	NO		NO	0		Spontaneous			Term (>=37weeks)	Singleton		Cephalic		SVD						Male	3400	2.5-3.4	10	10	Normal	1	Group 1
1359	2019-10-25	2019-10-27	2	NO	22			Negative	NO								0	0	0	NO		NO	0		Spontaneous			Term (>=37weeks)	Singleton		Cephalic		CS	CS		Contracted Pelvis		Medical officer	Male	3400	2.5-3.4	9	10	Normal	1	Group 1
1966	2019-12-08	2019-12-09	1	NO	22			Negative	NO								0	0	0	NO		NO	0		Spontaneous			Term (>=37weeks)	Singleton		Cephalic		SVD						Male	3400	2.5-3.4	8	10	Normal	1	Group 1
2189	2019-12-24	2019-12-25	1	YES	22			Negative	NO								3	0	0	NO		NO	0		Spontaneous			Term (>=37weeks)	Singleton		Cephalic		SVD						Female	3400	2.5-3.4	9	10	Normal	1	Group 1
1313	2019-10-22	2019-10-23	1	NO	22			Negative	NO								0	0	0	NO		NO	0		Spontaneous			Term (>=37weeks)	Singleton		Cephalic		SVD						Female	3400	2.5-3.4	7	10	Normal	1	Group 1
1326	2019-10-23	2019-10-24	1	NO	22			Negative	NO								0	1	1 to 4	NO		NO	0		Spontaneous			Term (>=37weeks)	Singleton		Cephalic		SVD						Male	3400	2.5-3.4	9	10	Normal	3	Group 3
3294	2020-03-16	2020-03-17	1	NO	22			Negative	NO								0	1	1 to 4	NO		NO	0		Spontaneous			Term (>=37weeks)	Singleton		Cephalic		SVD						Female	3400	2.5-3.4	9	10	Normal	3	Group 3
4179	2020-06-09	2020-06-10	1	NO	22			Positive	NO								6	1	1 to 4	NO		NO	0		Spontaneous			Term (>=37weeks)	Singleton		Cephalic		SVD						Male	3400	2.5-3.4	8	10	Normal	3	Group 3
1985	2019-12-09	2019-12-09	0	NO	22			Negative	NO								0	0	0	NO		NO	0		Spontaneous			Term (>=37weeks)	Singleton		Cephalic		SVD						Female	3400	2.5-3.4	8	9	Normal	1	Group 1
1120	2019-10-08	2019-10-09	1	NO	21			Positive	NO								0	0	0	NO		NO	0		Spontaneous			Term (>=37weeks)	Singleton		Cephalic		SVD						Male	3400	2.5-3.4	9	9	Normal	1	Group 1
4074	2020-06-01	2020-06-02	1	NO	21			Positive	NO								3	0	0	NO		NO	0		Spontaneous			Term (>=37weeks)	Singleton		Cephalic		SVD						Female	3400	2.5-3.4	8	10	Normal	1	Group 1
4169	2020-06-08	2020-06-09	1	YES	21			Negative	NO								3	0	0	NO		NO	0		Spontaneous			Term (>=37weeks)	Singleton		Cephalic		SVD						Male	3400	2.5-3.4	8	10	Normal	1	Group 1
599	2019-08-29	2019-08-30	1	NO	21			Negative	NO								0	0	0	NO		NO	0		Spontaneous			Term (>=37weeks)	Singleton		Cephalic		SVD						Female	3400	2.5-3.4	8	10	Normal	1	Group 1
4050	2020-05-29	2020-06-01	3	NO	20			Negative	NO								5	1	1 to 4	NO		NO	0		Spontaneous			Term (>=37weeks)	Singleton		Cephalic		CS	CS		Prolonged labour		Medical officer	Female	3400	2.5-3.4	9	10	Normal	3	Group 3
921	2019-09-24	2019-09-25	1	NO	20			Negative	NO								0	1	1 to 4	NO		NO	0		Spontaneous			Term (>=37weeks)	Singleton		Cephalic		SVD						Male	3400	2.5-3.4	9	10	Normal	3	Group 3
3657	2020-04-21	2020-04-22	1	NO	20			Unknown	NO								1	2	1 to 4	NO		NO	0		Spontaneous			Term (>=37weeks)	Singleton		Cephalic		SVD						Male	3400	2.5-3.4	8	10	Normal	3	Group 3
1366	2020-02-23	2020-02-24	1	NO	20			Negative	NO								1	0	0	NO		NO	0		Spontaneous			Term (>=37weeks)	Singleton		Cephalic		SVD						Female	3400	2.5-3.4	8	10	Normal	1	Group 1
522	2019-08-21	2019-08-22	1	NO	20			Negative	NO								0	0	0	NO		NO	0		Spontaneous			Term (>=37weeks)	Singleton		Cephalic		SVD						Male	3400	2.5-3.4	9	10	Normal	1	Group 1
3344	2020-03-21	2020-03-22	1	NO	20			Positive	NO								0	0	0	NO		NO	0		Spontaneous			Term (>=37weeks)	Singleton		Cephalic		SVD						Male	3400	2.5-3.4	9	10	Normal	1	Group 1
4235	2020-06-14	2020-06-15	1	NO	20			Negative	NO								3	1	1 to 4	NO		NO	3		Spontaneous			Term (>=37weeks)	Singleton		Cephalic		SVD						Female	3400	2.5-3.4	9	10	Normal	3	Group 3
0	2019-09-12	2019-09-13	1	NO	19			Unknown	NO								4	0	0	NO		NO	0		Spontaneous			Term (>=37weeks)	Singleton		Cephalic		AVD		Vacuum Extraction				Male	3400	2.5-3.4	8	10	Admitted to NICU	1	Group 1
1952	2019-12-07	2019-12-08	1	NO	19			Unknown	NO								0	0	0	NO		NO	0		Spontaneous			Term (>=37weeks)	Singleton		Cephalic		SVD						Male	3400	2.5-3.4	9	10	Normal	1	Group 1
1849	2019-11-29	2019-11-30	1	NO	19			Negative	NO								2	1	1 to 4	NO		NO	0		Spontaneous			Term (>=37weeks)	Singleton		Cephalic		SVD						Male	3400	2.5-3.4			Normal	3	Group 3
1052	2019-10-03	2019-10-04	1	NO	19			Negative	NO								0	0	0	NO		NO	0		Spontaneous			Term (>=37weeks)	Singleton		Cephalic		SVD						Male	3400	2.5-3.4	9	10	Normal	1	Group 1
1225	2019-10-15	2019-10-16	1	NO	19			Negative	NO								0	0	0	NO		NO	0		Spontaneous			Term (>=37weeks)	Singleton		Cephalic		SVD						Male	3400	2.5-3.4	8	10	Normal	1	Group 1
3436	2020-03-31	2020-04-01	1	NO	19			Negative	NO								2	1	1 to 4	NO		NO	0		Spontaneous			Term (>=37weeks)	Singleton		Cephalic		SVD						Female	3400	2.5-3.4			Normal	3	Group 3
1263	2019-10-18	2019-10-19	1	NO	19			Positive	NO								0	0	0	NO		NO	0		Spontaneous			Term (>=37weeks)	Singleton		Cephalic		SVD						Male	3400	2.5-3.4	9	10	Normal	1	Group 1
3710	2020-04-25	2020-04-26	1	NO	19			Negative	NO								0	0	0	NO		NO	0		Spontaneous			Term (>=37weeks)	Singleton		Cephalic		SVD						Male	3400	2.5-3.4	8	10	Normal	1	Group 1
606	2019-08-30	2019-08-31	1	NO	19			Negative	NO								0	0	0	NO		NO	0		Spontaneous			Term (>=37weeks)	Singleton		Cephalic		SVD						Male	3400	2.5-3.4	8	10	Normal	1	Group 1
609	2019-08-30	2019-08-31	1	NO	19			Negative	NO								0	1	1 to 4	NO		NO	0		Spontaneous			Term (>=37weeks)	Singleton		Cephalic		SVD						Male	3400	2.5-3.4	9	10	Normal	3	Group 3
717	2019-09-07	2019-09-08	1	NO	19			Positive	NO								0	2	1 to 4	NO		NO	0		Spontaneous			Term (>=37weeks)	Singleton		Cephalic		SVD						Male	3400	2.5-3.4	9	10	Normal	3	Group 3
1585	2019-11-10	2019-11-10	0	NO	19			Negative	NO								2	1	1 to 4	NO		NO	0		Spontaneous			Preterm (<37weeks)	Singleton		Cephalic		SVD						Male	3400	2.5-3.4	9	10	Normal	10	Group 10
540	2019-08-24	2019-08-24	0	NO	19			Positive	NO								0	1	1 to 4	NO		NO	0		Spontaneous			Term (>=37weeks)	Singleton		Cephalic		SVD						Male	3400	2.5-3.4	9	10	Normal	3	Group 3
868	2019-09-19	2023-10-21		NO	18			Negative	NO								0	0	0	NO		NO	0		Spontaneous			Term (>=37weeks)	Singleton		Cephalic		SVD						Female	3400	2.5-3.4	9	10	Normal	1	Group 1
3280	2020-03-18	2020-03-20	2	NO	18			Negative	NO								1	0	0	NO		NO	0		Spontaneous			Term (>=37weeks)	Singleton		Cephalic		CS	CS		Prolonged labour		Medical officer	Female	3400	2.5-3.4	8	10	Normal	1	Group 1
3519	2020-04-08	2020-04-09	1	NO	18			Negative	NO								0	0	0	NO		NO	0		Spontaneous			Preterm (<37weeks)	Singleton		Cephalic		SVD						Female	3400	2.5-3.4	8	10	Normal	10	Group 10
0	2020-03-16	2020-03-17	1	NO	18			Negative	YES	Others	0	0	0	0	1		0	0	0	NO		NO	0		Spontaneous			Term (>=37weeks)	Singleton		Cephalic		SVD						Male	3400	2.5-3.4	10	10	Normal	1	Group 1
1134	2019-10-10	2023-10-11		NO	17			Negative	NO								0	0	0	NO		NO	0		Spontaneous			Term (>=37weeks)	Singleton		Breech		VBD		Breech Delivery				Female	3400	2.5-3.4	9	10	Normal	6	Group 6
4152	2020-06-07	2020-06-11	4	NO	17			Positive	NO								2	0	0	NO		NO	0		Spontaneous			Term (>=37weeks)	Singleton		Cephalic		CS	CS		Prolonged labour		Medical officer	Female	3400	2.5-3.4	8	10	Normal	1	Group 1
488	2019-08-18	2019-08-19	1	NO	17			Negative	NO								0	0	0	NO		NO	0		Spontaneous			Term (>=37weeks)	Singleton		Cephalic		SVD						Female	3400	2.5-3.4	8	10	Normal	1	Group 1
489	2019-08-18	2019-08-19	1	NO	17			Negative	NO								0	0	0	NO		NO	0		Spontaneous			Term (>=37weeks)	Singleton		Cephalic		SVD						Female	3400	2.5-3.4	9	10	Normal	1	Group 1
3428	2020-02-10	2020-02-11	1	NO	17			Unknown	NO								4	0	0	NO		NO	0		Spontaneous			Term (>=37weeks)	Singleton		Cephalic		SVD						Male	3400	2.5-3.4	8	10	Normal	1	Group 1
4071	2020-06-01	2020-06-02	1	NO	17			Positive	NO								5	0	0	NO		NO	0		Spontaneous			Term (>=37weeks)	Singleton		Cephalic		SVD						Female	3400	2.5-3.4	8	10	Normal	1	Group 1
2263	2019-12-30	2019-12-31	1	NO	16			Positive	NO								5	0	0	NO		NO	0		Spontaneous			Term (>=37weeks)	Singleton		Cephalic		SVD						Male	3400	2.5-3.4	8	10	Normal	1	Group 1
1389	2019-10-27	2019-10-28	1	NO	16			Positive	NO								0	0	0	NO		NO	0		Spontaneous			Term (>=37weeks)	Singleton		Cephalic		SVD						Male	3400	2.5-3.4	9	10	Normal	1	Group 1
3998	2020-05-25	2020-05-28	3	NO				Positive	NO								2	0	0	NO		NO	0		Spontaneous			Term (>=37weeks)	Singleton		Cephalic		CS	CS		Fetal distress		Medical officer	Male	3400	2.5-3.4	7	10	Normal	1	Group 1
3277	2020-03-15	2020-03-16	1	NO				Positive	NO								0	3	1 to 4	NO		NO	0		Spontaneous			Term (>=37weeks)	Singleton		Cephalic		SVD						Male	3400	2.5-3.4	8	10	Normal	3	Group 3
212	2019-07-22	2019-07-23	1	NO	34	73		Negative	NO								4	4	1 to 4	NO		NO	0		Spontaneous			Term (>=37weeks)	Singleton		Cephalic		SVD						Male	3400	2.5-3.4	8	10	Normal	3	Group 3
1340	2019-10-24	2019-10-25	1	NO	23			Positive	NO								0	1	1 to 4	YES	0	NO	0		Spontaneous			Term (>=37weeks)	Singleton		Cephalic		SVD						Female	3388	2.5-3.4	8	10	Normal	3	Group 3
4281	2020-06-17	2019-06-19		YES	20	51		Unknown	NO								3	0	0	NO		NO	0		Spontaneous			Term (>=37weeks)	Singleton		Cephalic		CS	CS		None of above		Intern doctor	Male	3300	2.5-3.4	9	10	Normal	1	Group 1
4056	2020-05-30	2020-06-01	2	NO	20	51	149	Negative	NO								6	1	1 to 4	NO		NO	0		Spontaneous			Term (>=37weeks)	Singleton		Cephalic		SVD						Female	3300	2.5-3.4	9	10	Normal	3	Group 3
313	2019-08-01	2019-08-02	1	YES	30	64	153.4	Negative	NO								5	5	>5	YES	1	NO	0		Spontaneous			Term (>=37weeks)	Singleton		Cephalic		SVD						Male	3300	2.5-3.4	9	10	Normal	3	Group 3
485	2019-08-18	2019-08-18	0	NO	20	52	153.6	Negative	NO								3	0	0	NO		NO	0		Spontaneous			Term (>=37weeks)	Singleton		Cephalic		SVD						Male	3300	2.5-3.4	9	10	Normal	1	Group 1
4	2019-07-01	2019-07-06	5	NO	28	68	153.8	Negative	NO								5	1	1 to 4	NO		YES	1	1 Previous Csar	Spontaneous			Term (>=37weeks)	Singleton		Cephalic		CS	CS		Previous CS		Specialist	Male	3300	2.5-3.4	9	10	Normal	5	Group 5
470	2019-08-15	2019-08-17	2	NO	28	65	153.9	Negative	NO								6	3	1 to 4	YES	2	NO	0		Spontaneous			Term (>=37weeks)	Singleton		Cephalic		SVD						Male	3300	2.5-3.4	8	10	Normal	3	Group 3
259	2019-07-27	2019-07-28	1	NO	30	69	153.9	Negative	NO								5	3	1 to 4	NO		NO	0		Spontaneous			Term (>=37weeks)	Singleton		Cephalic		SVD						Male	3300	2.5-3.4	9	10	Normal	3	Group 3
4078	2020-06-01	2020-06-04	3	YES	24	49	154	Negative	NO								5	2	1 to 4	NO		NO	0		Induced	Oxytocin		Term (>=37weeks)	Singleton		Cephalic		CS	CS		Prolonged labour		Intern doctor	Female	3300	2.5-3.4	7	8	Normal	4	Group 4
4247	2020-06-14	2020-06-15	1	NO	19	48	155	Negative	NO								2	0	0	NO		NO	0		Spontaneous			Term (>=37weeks)	Singleton		Cephalic		SVD						Male	3300	2.5-3.4	9	10	Normal	1	Group 1
3797	2020-05-05	2020-05-23	18	NO	18	48	155	Negative	NO								5	0	0	YES	0	NO	0		Spontaneous			Term (>=37weeks)	Singleton		Cephalic		CS	CS		Prolonged labour		Intern doctor	Male	3300	2.5-3.4	8	10	Normal	1	Group 1
4095	2020-06-03	2020-06-04	1	NO	21	53	155	Negative	NO								4	0	0	NO		NO	0		Spontaneous			Term (>=37weeks)	Singleton		Cephalic		SVD						Male	3300	2.5-3.4	9	10	Normal	1	Group 1
3984	2020-05-24	2020-05-26	2	NO	18	58	155	Negative	NO								5	0	0	NO		NO	0		Spontaneous			Term (>=37weeks)	Singleton		Cephalic		SVD						Female	3300	2.5-3.4	7	9	Normal	1	Group 1
39	2020-05-24	2020-05-26	2	NO	18	48	156	Negative	NO								6	0	0	NO		NO	0		Spontaneous			Term (>=37weeks)	Singleton		Cephalic		SVD						Female	3300	2.5-3.4	7	9	Normal	1	Group 1
3806	2020-05-06	2020-05-10	4	NO	22	64	157	Positive	NO								6	1	1 to 4	NO		NO	1		Induced	Oxytocin		Preterm (<37weeks)	Singleton		Cephalic		CS	CS		Previous CS		Intern doctor	Male	3300	2.5-3.4	9	10	Normal	10	Group 10
456	2019-08-14	2019-08-15	1	NO	20	61	158	Negative	NO								3	0	0	NO		NO	0		Spontaneous			Term (>=37weeks)	Singleton		Cephalic		SVD						Male	3300	2.5-3.4	7	10	Normal	1	Group 1
3774	2020-05-02	2020-05-03	1	NO	19	49	158	Negative	NO								6	0	0	NO		NO	0		Spontaneous			Term (>=37weeks)	Singleton		Cephalic		SVD						Female	3300	2.5-3.4	9	10	Normal	1	Group 1
3769	2020-05-02	2020-05-02	0	NO	24	57	158	Positive	NO								6	2	1 to 4	NO		NO	0		Spontaneous			Term (>=37weeks)	Singleton		Cephalic		SVD						Male	3300	2.5-3.4	9	10	Normal	3	Group 3
3797	2020-05-05	2020-05-06	1	NO	20	54	159	Negative	NO								5	0	0	NO		NO	0		Spontaneous			Term (>=37weeks)	Singleton		Cephalic		SVD						Female	3300	2.5-3.4	9	10	Normal	1	Group 1
4029	2020-05-27	2020-05-28	1	NO	22	56	159	Negative	NO								5	3	1 to 4	NO		NO	0		Spontaneous			Term (>=37weeks)	Singleton		Cephalic		SVD						Female	3300	2.5-3.4	9	10	Normal	3	Group 3
326	2019-08-02	2019-08-02	0	NO	30	64	159.5	Positive	NO								5	3	1 to 4	NO		NO	0		Spontaneous			Term (>=37weeks)	Singleton		Cephalic		SVD						Female	3300	2.5-3.4	8	9	Normal	3	Group 3
25	2019-07-03	2019-07-04	1	NO	24	57	159.6	Negative	NO								3			NO		NO	0		Spontaneous			Term (>=37weeks)	Singleton		Cephalic		SVD						Male	3300	2.5-3.4	9	10	Normal		Unclassified
3799	2020-05-05	2020-05-09	4	NO	20	50	160	Positive	NO								6	0	0	NO		NO	0		Spontaneous			Term (>=37weeks)	Singleton		Cephalic		SVD						Male	3300	2.5-3.4	8	10	Normal	1	Group 1
4085	2020-05-30	2020-06-01	2	NO	24	58	161	Negative	NO								5	1	1 to 4	NO		NO	0		Spontaneous			Term (>=37weeks)	Singleton		Cephalic		SVD						Male	3300	2.5-3.4	8	10	Normal	3	Group 3
4319	2020-06-22	2020-06-22	0	NO	22	54	162	Negative	NO								4	0	0	NO		NO	0		Spontaneous			Term (>=37weeks)	Singleton		Cephalic		SVD						Male	3300	2.5-3.4	9	10	Normal	1	Group 1
4046	2020-05-29	2020-05-30	1	NO	22	61	162	Negative	NO								0	1	1 to 4	NO		NO	0		Spontaneous			Term (>=37weeks)	Singleton		Cephalic		SVD						Male	3300	2.5-3.4	9	10	Normal	3	Group 3
4410	2020-06-28	2020-06-29	1	NO	23	63	162	Negative	NO								4	2	1 to 4	NO		NO	0		Spontaneous			Term (>=37weeks)	Singleton		Cephalic		SVD						Male	3300	2.5-3.4	9	10	Normal	3	Group 3
4317	2020-06-20	2020-06-22	2	NO	24	72	162	Negative	NO								3	1	1 to 4	NO		NO	0		Spontaneous			Term (>=37weeks)	Singleton		Cephalic		SVD						Male	3300	2.5-3.4	9	10	Normal	3	Group 3
296	2019-07-30	2019-07-31	1	NO	32	65	162.2	Negative	NO								4	4	1 to 4	NO		NO	0		Spontaneous			Term (>=37weeks)	Singleton		Cephalic		SVD						Male	3300	2.5-3.4	9	10	Normal	3	Group 3
50	2019-07-05	2019-07-10	5	NO	22	59	162.4	Negative	NO								5	0	0	NO		NO	0		Spontaneous			Term (>=37weeks)	Singleton		Cephalic		SVD						Female	3300	2.5-3.4	8	9	Normal	1	Group 1
67	2019-07-07	2019-07-08	1	NO	26	68	162.9	Negative	NO								3	3	1 to 4	NO		NO	0		Spontaneous			Term (>=37weeks)	Singleton		Cephalic		SVD						Male	3300	2.5-3.4	9	10	Normal	3	Group 3
4320	2020-06-23	2020-06-21		NO	23	52	163	Negative	NO								3	0	0	NO		NO	0		Spontaneous			Term (>=37weeks)	Singleton		Cephalic		SVD						Female	3300	2.5-3.4	9	10	Normal	1	Group 1
4234	2020-06-14	2020-06-12		NO	35	68	163	Negative	NO								4	4	1 to 4	NO		NO	0		Spontaneous			Term (>=37weeks)	Singleton		Cephalic		SVD						Female	3300	2.5-3.4	9	10	Normal	3	Group 3
472	2019-08-16	2019-08-16	0	NO	21	67	164.3	Negative	NO								2	2	1 to 4	NO		NO	0		Spontaneous			Term (>=37weeks)	Singleton		Cephalic		SVD						Female	3300	2.5-3.4	8	9	Normal	3	Group 3
4282	2020-06-17	2020-06-21	4	NO	23	53	165	Unknown	NO								4			NO		NO	0		Spontaneous			Preterm (<37weeks)	Singleton		Cephalic		SVD						Male	3300	2.5-3.4	9	10	Normal	10	Group 10
18	2019-07-02	2019-07-05	3	NO	19	59	165.6	Negative	NO								4	0	0	NO		NO	0		Spontaneous			Term (>=37weeks)	Singleton		Cephalic		CS	CS		Prolonged labour		Specialist	Male	3300	2.5-3.4	6	9	Normal	1	Group 1
4635	2020-06-21	2020-06-22	1	NO	33	76	169	Negative	NO								5	2	1 to 4	NO		NO	0		Spontaneous			Term (>=37weeks)	Singleton		Cephalic		SVD						Female	3300	2.5-3.4	8	10	Normal	3	Group 3
4346	2020-06-22	2020-06-23	1	NO	30	76	169	Negative	NO								3	1	1 to 4	NO		NO	0		Spontaneous			Term (>=37weeks)	Singleton		Cephalic		SVD						Male	3300	2.5-3.4	8	10	Normal	3	Group 3
158	2019-07-17	2019-07-17	0	NO	30	61	169.1	Negative	NO								4	2	1 to 4	NO		NO	0		Spontaneous			Term (>=37weeks)	Singleton		Cephalic		SVD						Female	3300	2.5-3.4	8	9	Normal	3	Group 3
4156	2020-06-07	2020-06-09	2	NO	22	68	169.2	Negative	NO								5	1	1 to 4	NO		NO	0		Spontaneous			Term (>=37weeks)	Singleton		Cephalic		SVD						Male	3300	2.5-3.4	8	10	Normal	3	Group 3
285	2019-07-29	2019-08-01	3	NO	34	77	169.8	Negative	NO								3	2	1 to 4	NO		NO	0		Spontaneous			Term (>=37weeks)	Singleton		Cephalic		CS	CS		Prolonged labour		Medical officer	Female	3300	2.5-3.4	8	9	Normal	3	Group 3
4105	2020-06-04	2020-06-05	1	NO	29	68	170	Negative	NO								4	5	>5	NO		NO	0		Spontaneous			Term (>=37weeks)	Singleton		Cephalic		SVD						Female	3300	2.5-3.4	9	10	Normal	3	Group 3
118	2019-07-13	2019-07-14	1	NO	35	82	170.8	Negative	NO								4	3	1 to 4	NO		NO	0		Spontaneous			Term (>=37weeks)	Singleton		Cephalic		SVD						Male	3300	2.5-3.4	9	10	Normal	3	Group 3
241	2023-08-27	2019-07-25		NO	27	67	170.9	Negative	NO								4	2	1 to 4	NO		NO	0		Spontaneous			Term (>=37weeks)	Singleton		Cephalic		SVD						Female	3300	2.5-3.4	5	7	Normal	3	Group 3
75	2019-07-08	2019-07-08	0	NO	33	72	175.8	Negative	NO								5	3	1 to 4	NO		NO	0		Spontaneous			Term (>=37weeks)	Singleton		Cephalic		SVD						Male	3300	2.5-3.4	9	10	Normal	3	Group 3
582	2019-08-28	2019-08-28	0	NO	27	68	178.5	Negative	NO								5	3	1 to 4	NO		NO	0		Spontaneous			Term (>=37weeks)	Singleton		Cephalic		SVD						Male	3300	2.5-3.4	8	10	Normal	3	Group 3
1259	2019-10-18	2019-10-19	1	NO	45			Negative	NO								0	4	1 to 4	NO		NO	0		Spontaneous			Term (>=37weeks)	Singleton		Cephalic		SVD						Male	3300	2.5-3.4	9	10	Normal	5	Group 5
1572	2019-11-09	2019-11-10	1	NO	40			Negative	NO								0	6	>5	YES	1	NO	0		Spontaneous			Preterm (<37weeks)	Singleton		Cephalic		SVD						Female	3300	2.5-3.4	9	10	Normal	10	Group 10
2089	2019-12-18	2023-10-19		NO	39			Unknown	NO								0	3	1 to 4	NO		NO	0		Spontaneous			Term (>=37weeks)	Singleton		Cephalic		SVD						Male	3300	2.5-3.4	8	10	Normal	3	Group 3
2118	2019-12-19	2019-12-20	1	NO	37			Unknown	NO								0	5	>5	YES	1	NO	0		Spontaneous			Term (>=37weeks)	Singleton		Cephalic		SVD						Female	3300	2.5-3.4	9	10	Normal	3	Group 3
1639	2020-04-21	2020-04-22	1	NO	37			Negative	NO								0	3	1 to 4	NO		NO	0		Spontaneous			Term (>=37weeks)	Singleton		Cephalic		SVD						Male	3300	2.5-3.4	9	10	Normal	3	Group 3
1212	2020-01-28	2020-01-31	3	NO	36			Positive	NO								1	6	>5	YES	1	NO	0		Spontaneous			Term (>=37weeks)	Singleton		Cephalic		CS	CS		Fetal distress		Specialist	Male	3300	2.5-3.4	9	10	Normal	3	Group 3
1208	2019-10-14	2019-10-15	1	NO	36			Positive	NO								0	6	>5	NO		NO	0		Spontaneous			Term (>=37weeks)	Singleton		Cephalic		SVD						Female	3300	2.5-3.4	9	10	Normal	3	Group 3
1316	2019-10-23	2019-10-24	1	NO	35			Negative	NO								0	1	1 to 4	NO		NO	0		Spontaneous			Term (>=37weeks)	Singleton		Cephalic		SVD						Male	3300	2.5-3.4	9	10	Normal	3	Group 3
3363	2020-03-23	2020-03-24	1	NO	35			Negative	NO								0	2	1 to 4	NO		NO	0		Spontaneous			Term (>=37weeks)	Singleton		Cephalic		SVD						Female	3300	2.5-3.4	8	10	Normal	3	Group 3
358	2019-11-18	2023-10-20		NO	33			Negative	NO								2	1	1 to 4	NO		NO	0		Spontaneous			Term (>=37weeks)	Singleton		Cephalic		CS	CS		None of above		Medical officer	Female	3300	2.5-3.4			Normal	3	Group 3
75	2019-07-08	2019-07-09	1	NO	33			Negative	NO								5	3	1 to 4	YES	1	NO	0		Spontaneous			Term (>=37weeks)	Singleton		Cephalic		SVD						Male	3300	2.5-3.4	9	10	Normal	3	Group 3
1261	2019-10-18	2019-10-19	1	NO	32			Unknown	NO								0	6	>5	NO		NO	0		Spontaneous			Term (>=37weeks)	Singleton		Breech		VBD		Breech Delivery				Male	3300	2.5-3.4	9	10	Normal	7	Group 7
353	2019-11-16	2019-11-17	1	YES	32			Negative	NO								7	5	>5	YES	1	NO	0		Spontaneous			Term (>=37weeks)	Singleton		Cephalic		SVD						Male	3300	2.5-3.4	8	10	Normal	3	Group 3
345	2019-11-10	2019-11-12	2	YES	31			Negative	NO								1	0	0	NO		NO	0		Spontaneous			Term (>=37weeks)	Singleton		Cephalic		SVD						Male	3300	2.5-3.4	8	10	Normal	1	Group 1
659	2019-09-05	2019-09-06	1	NO	31			Unknown	NO								4	4	1 to 4	YES	1	NO	0		Spontaneous			Term (>=37weeks)	Singleton		Cephalic		SVD						Male	3300	2.5-3.4	9	10	Normal	3	Group 3
1145	2019-10-10	2019-10-11	1	NO	31			Positive	NO								0	2	1 to 4	NO		NO	0		Spontaneous			Term (>=37weeks)	Singleton		Cephalic		SVD						Male	3300	2.5-3.4	9	10	Normal	3	Group 3
3481	2020-04-08	2020-04-09	1	NO	31			Negative	NO								0	3	1 to 4	NO		NO	0		Spontaneous			Term (>=37weeks)	Singleton		Cephalic		SVD						Male	3300	2.5-3.4	8	10	Normal	3	Group 3
3527	2020-04-09	2020-04-10	1	NO	31			Negative	NO								1	5	>5	NO		NO	0		Spontaneous			Term (>=37weeks)	Singleton		Cephalic		SVD						Male	3300	2.5-3.4	8	10	Normal	3	Group 3
659	2019-09-03	2019-09-04	1	NO	31			Positive	NO								0	5	>5	NO		NO	0		Spontaneous			Term (>=37weeks)	Singleton		Cephalic		SVD						Male	3300	2.5-3.4	4	9	Normal	3	Group 3
3586	2020-02-04	2020-02-07	3	YES	30			Positive	NO								4	3	1 to 4	NO		YES	2	>1 Previous Scar	Spontaneous			Term (>=37weeks)	Singleton		Cephalic		CS	CS		Previous CS		Medical officer	Female	3300	2.5-3.4	7	10	Normal	5	Group 5
0	2019-11-04	2019-11-06	2	NO	30			Unknown	NO								5	3	1 to 4	NO		NO	0		Spontaneous			Term (>=37weeks)	Singleton		Cephalic		SVD						Male	3300	2.5-3.4	9	10	Normal	3	Group 3
1019	2019-10-01	2019-10-03	2	NO	30			Negative	NO								0	4	1 to 4	NO		NO	0		Spontaneous			Term (>=37weeks)	Singleton		Cephalic		SVD						Female	3300	2.5-3.4	8	10	Normal	3	Group 3
1740	2019-12-09	2019-12-10	1	NO	30			Negative	NO								0	4	1 to 4	NO		NO	0		Spontaneous			Term (>=37weeks)	Singleton		Cephalic		SVD						Male	3300	2.5-3.4	9	10	Normal	3	Group 3
2261	2019-12-30	2019-12-31	1	NO	30			Negative	NO								0	1	1 to 4	NO		NO	0		Spontaneous			Term (>=37weeks)	Singleton		Cephalic		SVD						Male	3300	2.5-3.4	10	10	Normal	3	Group 3
2477	2020-01-15	2020-01-16	1	NO	30			Unknown	NO								0	2	1 to 4	YES	2	NO	0		Spontaneous			Term (>=37weeks)	Singleton		Cephalic		SVD						Female	3300	2.5-3.4	8	10	Normal	3	Group 3
1517	2020-03-23	2020-03-24	1	NO	30			Unknown	NO								0	3	1 to 4	NO		NO	0		Spontaneous			Term (>=37weeks)	Singleton		Cephalic		SVD						Male	3300	2.5-3.4	9	10	Normal	3	Group 3
1149	2020-02-21	2020-02-22	1	NO	30			Negative	NO								1	2	1 to 4	NO		NO	0		Spontaneous			Term (>=37weeks)	Singleton		Cephalic		SVD						Male	3300	2.5-3.4	9	10	Normal	3	Group 3
3320	2020-03-21	2020-03-22	1	NO	29			Negative	NO								3	2	1 to 4	NO		NO	0		Spontaneous			Term (>=37weeks)	Singleton		Cephalic		SVD						Female	3300	2.5-3.4			Normal	3	Group 3
3089	2020-03-03	2020-03-04	1	NO	29			Negative	NO								4	3	1 to 4	NO		NO	0		Spontaneous			Term (>=37weeks)	Singleton		Breech		CS	CS		APH		Medical officer	Male	3300	2.5-3.4			Normal	7	Group 7
1307	2019-10-22	2019-10-23	1	NO	29			Positive	NO								0	1	1 to 4	NO		NO	0		Spontaneous			Term (>=37weeks)	Singleton		Cephalic		CS	CS		Prolonged labour		Specialist	Female	3300	2.5-3.4	10	10	Normal	3	Group 3
315	2019-10-16	2019-10-17	1	YES	29			Negative	NO								3	2	1 to 4	NO		NO	0		Spontaneous			Term (>=37weeks)	Singleton		Cephalic		SVD						Male	3300	2.5-3.4			Normal	3	Group 3
1236	2019-10-16	2019-10-18	2	YES	28			Negative	NO								0	3	1 to 4	NO		NO	0		Spontaneous			Term (>=37weeks)	Singleton		Cephalic		SVD						Female	3300	2.5-3.4	9	10	Normal	3	Group 3
1381	2019-10-26	2019-10-27	1	NO	28			Negative	NO								0	5	>5	NO		NO	0		Spontaneous			Term (>=37weeks)	Singleton		Cephalic		SVD						Male	3300	2.5-3.4	9	10	Normal	3	Group 3
470	2019-08-15	2019-08-16	1	NO	28			Negative	NO								0	3	1 to 4	YES	1	NO	0		Spontaneous			Term (>=37weeks)	Singleton		Cephalic		SVD						Male	3300	2.5-3.4	9	10	Normal	3	Group 3
618	2019-08-31	2019-09-01	1	NO	28			Positive	NO								0	4	1 to 4	YES	1	NO	0		Spontaneous			Term (>=37weeks)	Singleton		Cephalic		SVD						Male	3300	2.5-3.4	9	10	Normal	3	Group 3
1932	2019-12-05	2019-12-10	5	NO	27			Negative	NO								1	2	1 to 4	NO		NO	0		Spontaneous			Term (>=37weeks)	Singleton		Cephalic		CS	CS		Prolonged labour		Specialist	Female	3300	2.5-3.4	9	10	Normal	3	Group 3
1901	2019-12-02	2019-12-03	1	NO	27			Unknown	NO								0	0	0	NO		NO	0		Spontaneous			Term (>=37weeks)	Singleton		Cephalic		SVD						Male	3300	2.5-3.4	9	10	Normal	1	Group 1
2051	2019-12-15	2019-12-16	1	NO	27			Unknown	NO								0	3	1 to 4	NO		NO	0		Spontaneous			Term (>=37weeks)	Singleton		Cephalic		SVD						Male	3300	2.5-3.4	9	10	Normal	3	Group 3
1082	2019-10-06	2019-10-07	1	NO	27			Negative	NO								0	1	1 to 4	NO		NO	0		Spontaneous			Term (>=37weeks)	Singleton		Cephalic		SVD						Male	3300	2.5-3.4	9	10	Normal	3	Group 3
1644	2020-04-22	2020-04-23	1	NO	27			Negative	NO								0	3	1 to 4	NO		NO	0		Spontaneous			Term (>=37weeks)	Singleton		Cephalic		SVD						Female	3300	2.5-3.4	9	10	Normal	3	Group 3
370	2019-11-26	2019-11-27	1	YES	27			Negative	NO								3	2	1 to 4	NO		NO	0		Spontaneous			Term (>=37weeks)	Singleton		Cephalic		SVD						Male	3300	2.5-3.4			Normal	3	Group 3
772	2019-09-11	2019-09-13	2	NO	26			Unknown	NO								0	1	1 to 4	NO		NO	0		Spontaneous			Term (>=37weeks)	Singleton		Cephalic		SVD						Female	3300	2.5-3.4	9	10	Normal	3	Group 3
1086	2019-10-06	2019-10-07	1	NO	26			Negative	NO								0	0	0	NO		NO	0		Spontaneous			Term (>=37weeks)	Singleton		Cephalic		SVD						Male	3300	2.5-3.4	8	10	Normal	1	Group 1
1170	2019-10-12	2019-10-13	1	NO	26			Positive	NO								0	2	1 to 4	NO		NO	0		Spontaneous			Term (>=37weeks)	Singleton		Cephalic		SVD						Male	3300	2.5-3.4	9	10	Normal	3	Group 3
3510	2020-04-08	2020-04-09	1	NO	26			Negative	NO								1	1	1 to 4	NO		NO	0		Spontaneous			Term (>=37weeks)	Singleton		Cephalic		SVD						Male	3300	2.5-3.4	9	10	Normal	3	Group 3
1491	2020-03-17	2020-03-18	1	NO	26			Positive	NO								0	1	1 to 4	NO		NO	0		Spontaneous			Term (>=37weeks)	Singleton		Cephalic		SVD						Male	3300	2.5-3.4	9	10	Normal	3	Group 3
3680	2020-04-23	2020-04-24	1	NO	26			Negative	NO								0	1	1 to 4	NO		NO	0		Spontaneous			Term (>=37weeks)	Singleton		Cephalic		SVD						Male	3300	2.5-3.4	9	10	Normal	3	Group 3
1311	2019-10-22	2019-10-23	1	NO	26			Negative	NO								0	3	1 to 4	YES	0	NO	0		Spontaneous			Preterm (<37weeks)	Singleton		Cephalic		SVD						Female	3300	2.5-3.4	9	10	Normal	10	Group 10
1378	2019-10-26	2019-10-27	1	NO	26			Negative	NO								0	2	1 to 4	NO		NO	0		Spontaneous			Term (>=37weeks)	Singleton		Cephalic		SVD						Female	3300	2.5-3.4	9	10	Normal	3	Group 3
1395	2019-10-27	2019-10-28	1	NO	26			Unknown	NO								1	2	1 to 4	NO		NO	0		Spontaneous			Term (>=37weeks)	Singleton		Cephalic		SVD						Male	3300	2.5-3.4	8	10	Normal	3	Group 3
356	2019-11-18	2019-11-19	1	NO	26			Positive	NO								1	0	0	NO		NO	0		Spontaneous			Term (>=37weeks)	Singleton		Cephalic		SVD						Male	3300	2.5-3.4	9	10	Normal	1	Group 1
1401	2019-10-27	2019-10-30	3	NO	25			Negative	NO								1	2	1 to 4	NO		NO	0		Spontaneous			Term (>=37weeks)	Singleton		Cephalic		CS	CS		Contracted Pelvis		Medical officer	Female	3300	2.5-3.4	9	10	Normal	3	Group 3
1768	2019-09-21	2019-09-23	2	YES	25			Positive	NO								0	1	1 to 4	YES	1	NO	0		Spontaneous			Term (>=37weeks)	Singleton		Cephalic		SVD						Male	3300	2.5-3.4	8	10	Normal	3	Group 3
968	2019-09-30	2019-10-01	1	NO	25			Unknown	NO								3	5	>5	NO		NO	0		Spontaneous			Term (>=37weeks)	Singleton		Cephalic		SVD						Male	3300	2.5-3.4	9	10	Normal	3	Group 3
1077	2019-10-06	2019-10-07	1	NO	25			Negative	NO								0	2	1 to 4	NO		NO	0		Spontaneous			Term (>=37weeks)	Singleton		Cephalic		SVD						Male	3300	2.5-3.4	8	10	Normal	3	Group 3
1094	2019-10-07	2019-10-08	1	NO	25			Negative	NO								0	0	0	NO		NO	0		Spontaneous			Term (>=37weeks)	Singleton		Cephalic		SVD						Male	3300	2.5-3.4	9	10	Normal	1	Group 1
1114	2019-10-08	2019-10-09	1	NO	25			Negative	NO								0	1	1 to 4	NO		NO	0		Spontaneous			Term (>=37weeks)	Singleton		Cephalic		SVD						Female	3300	2.5-3.4	9	10	Normal	3	Group 3
3417	2020-04-08	2020-04-09	1	NO	25			Negative	NO								0	2	1 to 4	NO		NO	0		Spontaneous			Term (>=37weeks)	Singleton		Cephalic		SVD						Male	3300	2.5-3.4	8	10	Normal	3	Group 3
1743	2019-11-22	2019-11-22	0	NO	25			Negative	NO								3	2	1 to 4	NO		NO	0		Spontaneous			Term (>=37weeks)	Singleton		Cephalic		SVD						Female	3300	2.5-3.4			Normal	3	Group 3
523	2019-08-21	2019-10-22		NO	24			Negative	NO								0	1	1 to 4	NO		NO	0		Spontaneous			Term (>=37weeks)	Singleton		Cephalic		SVD						Female	3300	2.5-3.4	9	10	Normal	3	Group 3
0	2019-12-22	2019-12-23	1	NO	24			Negative	NO								0	0	0	NO		NO	0		Spontaneous			Term (>=37weeks)	Singleton		Cephalic		SVD						Female	3300	2.5-3.4	9	10	Normal	1	Group 1
2009	2019-12-12	2019-12-13	1	NO	24			Unknown	NO								1	2	1 to 4	NO		NO	0		Spontaneous			Term (>=37weeks)	Singleton		Cephalic		SVD						Female	3300	2.5-3.4	8	10	Normal	3	Group 3
1472	2019-11-02	2019-11-03	1	NO	24			Negative	NO								1	3	1 to 4	NO		NO	0		Spontaneous			Term (>=37weeks)	Singleton		Cephalic		SVD						Female	3300	2.5-3.4	9	10	Normal	3	Group 3
1365	2019-10-25	2019-10-26	1	YES	24			Positive	NO								0	1	1 to 4	NO		NO	0		Spontaneous			Term (>=37weeks)	Singleton		Cephalic		SVD						Female	3300	2.5-3.4	8	10	Normal	3	Group 3
695	2019-08-24	2019-10-07		NO	23			Negative	NO								0	1	1 to 4	NO		NO	0		Spontaneous			Term (>=37weeks)	Singleton		Cephalic		SVD						Male	3300	2.5-3.4	10	10	Normal	3	Group 3
1904	2019-12-03	2019-12-09	6	NO	23			Unknown	NO								0	2	1 to 4	NO		NO	0		Spontaneous			Term (>=37weeks)	Singleton		Cephalic		CS	CS		Contracted Pelvis		Specialist	Male	3300	2.5-3.4	8	10	Normal	3	Group 3
2525	2020-01-21	2020-01-25	4	NO	23			Negative	NO								0	1	1 to 4	NO		NO	0		Spontaneous			Term (>=37weeks)	Singleton		Cephalic		CS	CS		Fetal distress		Specialist	Female	3300	2.5-3.4	9	10	Normal	3	Group 3
693	2019-09-05	2019-09-07	2	NO	23			Unknown	NO								0	2	1 to 4	YES	2	NO	0		Spontaneous			Term (>=37weeks)	Singleton		Cephalic		SVD						Female	3300	2.5-3.4	9	10	Normal	3	Group 3
1755	2019-11-24	2019-11-26	2	NO	23			Unknown	NO								1	0	0	NO		NO	0		Spontaneous			Term (>=37weeks)	Singleton		Cephalic		SVD						Male	3300	2.5-3.4	9	10	Normal	1	Group 1
17	2019-09-16	2019-09-17	1	YES	23			Negative	NO								3	2	1 to 4	NO		NO	0		Spontaneous			Term (>=37weeks)	Singleton		Cephalic		SVD						Female	3300	2.5-3.4	9	10	Normal	3	Group 3
2257	2019-12-29	2019-12-30	1	NO	23			Negative	NO								0	1	1 to 4	NO		NO	0		Spontaneous			Term (>=37weeks)	Singleton		Cephalic		SVD						Female	3300	2.5-3.4	9	10	Normal	3	Group 3
2184	2019-12-24	2019-12-25	1	NO	23			Unknown	NO								0	1	1 to 4	NO		NO	0		Spontaneous			Term (>=37weeks)	Singleton		Cephalic		SVD						Female	3300	2.5-3.4	9	10	Normal	3	Group 3
1158	2019-10-11	2019-10-12	1	NO	23			Positive	NO								0	3	1 to 4	NO		NO	0		Spontaneous			Term (>=37weeks)	Singleton		Cephalic		SVD						Male	3300	2.5-3.4	9	10	Normal	3	Group 3
1569	2020-04-07	2020-04-08	1	NO	23			Unknown	NO								0	1	1 to 4	NO		NO	0		Spontaneous			Term (>=37weeks)	Singleton		Cephalic		SVD						Male	3300	2.5-3.4	8	10	Normal	3	Group 3
2537	2020-01-22	2020-01-23	1	NO	23			Negative	NO								0	1	1 to 4	NO		NO	0		Spontaneous			Term (>=37weeks)	Singleton		Cephalic		SVD						Male	3300	2.5-3.4	9	10	Normal	3	Group 3
1301	2019-10-21	2019-10-22	1	NO	23			Positive	NO								0	0	0	NO		NO	0		Spontaneous			Term (>=37weeks)	Singleton		Cephalic		SVD						Female	3300	2.5-3.4	10	10	Normal	1	Group 1
1337	2019-10-23	2019-10-24	1	NO	23			Negative	NO								0	1	1 to 4	NO		NO	0		Spontaneous			Term (>=37weeks)	Singleton		Cephalic		SVD						Female	3300	2.5-3.4	9	10	Normal	3	Group 3
3748	2020-04-29	2020-04-30	1	NO	23			Unknown	NO								0	2	1 to 4	NO		NO	0		Spontaneous			Term (>=37weeks)	Singleton		Cephalic		SVD						Female	3300	2.5-3.4	9	10	Normal	3	Group 3
696	2019-09-06	2019-09-07	1	NO	23			Negative	NO								0	1	1 to 4	NO		NO	0		Spontaneous			Term (>=37weeks)	Singleton		Cephalic		SVD						Male	3300	2.5-3.4	10	10	Normal	3	Group 3
703	2019-09-06	2019-09-07	1	NO	23			Negative	NO								0	2	1 to 4	YES	2	NO	0		Spontaneous			Term (>=37weeks)	Singleton		Cephalic		SVD						Female	3300	2.5-3.4	9	10	Normal	3	Group 3
1618	2019-11-13	2019-11-17	4	NO	22			Negative	NO								1	0	0	NO		NO	0		Spontaneous			Preterm (<37weeks)	Singleton		Cephalic		CS	CS		APH		Medical officer	Male	3300	2.5-3.4			Normal	10	Group 10
1943	2019-12-06	2019-12-07	1	NO	22			Unknown	NO								4	2	1 to 4	NO		NO	0		Spontaneous			Preterm (<37weeks)	Singleton		Cephalic		SVD						Female	3300	2.5-3.4	5	8	Normal	10	Group 10
1539	2019-11-07	2019-11-08	1	NO	22			Unknown	NO								1	1	1 to 4	NO		NO	0		Spontaneous			Term (>=37weeks)	Singleton		Cephalic		CS	CS		Prolonged labour		Specialist	Female	3300	2.5-3.4	8	10	Normal	3	Group 3
0	2019-11-07	2019-11-08	1	NO	22			Unknown	NO								0	1	1 to 4	NO		NO	0		Spontaneous			Preterm (<37weeks)	Singleton		Cephalic		SVD						Female	3300	2.5-3.4	9	10	Normal	10	Group 10
274	2019-09-27	2019-09-28	1	NO	22			Negative	NO								0	2	1 to 4	NO		NO	0		Spontaneous			Term (>=37weeks)	Singleton		Cephalic		SVD						Male	3300	2.5-3.4	9	10	Normal	3	Group 3
2464	2020-01-15	2020-01-16	1	NO	22			Unknown	NO								0	0	0	NO		NO	0		Spontaneous			Term (>=37weeks)	Singleton		Cephalic		SVD						Male	3300	2.5-3.4	9	10	Normal	1	Group 1
3556	2020-04-13	2020-04-14	1	NO	22			Unknown	NO								0	1	1 to 4	YES	1	NO	0		Spontaneous			Term (>=37weeks)	Singleton		Cephalic		SVD						Female	3300	2.5-3.4	9	10	Normal	3	Group 3
1387	2019-10-27	2019-10-28	1	NO	22			Negative	NO								0	2	1 to 4	NO		NO	0		Spontaneous			Term (>=37weeks)	Singleton		Cephalic		SVD						Male	3300	2.5-3.4	9	10	Normal	3	Group 3
487	2019-08-18	2019-08-19	1	NO	22			Negative	NO								0	1	1 to 4	NO		NO	0		Spontaneous			Preterm (<37weeks)	Singleton		Cephalic		SVD						Male	3300	2.5-3.4	9	10	Normal	10	Group 10
0	2019-12-21	2019-12-22	1	NO	21			Unknown	NO								0	1	1 to 4	NO		NO	0		Spontaneous			Term (>=37weeks)	Singleton		Cephalic		SVD						Male	3300	2.5-3.4	9	10	Normal	3	Group 3
2147	2019-12-21	2019-12-22	1	NO	21			Negative	NO								3	0	0	NO		NO	0		Spontaneous			Term (>=37weeks)	Singleton		Cephalic		SVD						Male	3300	2.5-3.4	9	10	Normal	1	Group 1
0	2019-11-06	2019-11-07	1	NO	21			Negative	NO								0	0	0	NO		NO	0		Spontaneous			Term (>=37weeks)	Singleton		Cephalic		SVD						Female	3300	2.5-3.4	9	10	Normal	1	Group 1
1239	2019-10-16	2019-10-17	1	NO	21			Negative	NO								0	0	0	NO		NO	0		Spontaneous			Preterm (<37weeks)	Singleton		Cephalic		SVD						Male	3300	2.5-3.4	9	10	Normal	10	Group 10
3692	2020-04-24	2020-04-25	1	NO	21			Negative	NO								1	1	1 to 4	NO		NO	0		Spontaneous			Term (>=37weeks)	Singleton		Cephalic		SVD						Male	3300	2.5-3.4	9	10	Normal	3	Group 3
472	2019-08-16	2019-08-17	1	NO	21			Negative	NO								0	2	1 to 4	NO		NO	0		Spontaneous			Preterm (<37weeks)	Singleton		Cephalic		SVD						Female	3300	2.5-3.4	9	10	Normal	10	Group 10
361	2019-11-21	2019-11-23	2	NO	20			Negative	NO								1	0	0	NO		NO	0		Spontaneous			Term (>=37weeks)	Singleton		Cephalic		SVD						Female	3300	2.5-3.4	9	10	Normal	1	Group 1
2159	2019-12-22	2019-12-23	1	NO	20			Unknown	NO								0	1	1 to 4	NO		NO	0		Spontaneous			Term (>=37weeks)	Singleton		Cephalic		SVD						Male	3300	2.5-3.4	9	10	Normal	3	Group 3
2024	2019-12-12	2019-12-13	1	NO	20			Negative	NO								0	1	1 to 4	NO		NO	0		Spontaneous			Term (>=37weeks)	Singleton		Cephalic		SVD						Male	3300	2.5-3.4	6	9	Normal	3	Group 3
1556	2020-04-04	2020-04-05	1	YES	20			Negative	NO								0	1	1 to 4	NO		NO	0		Spontaneous			Preterm (<37weeks)	Singleton		Cephalic		SVD						Male	3300	2.5-3.4	8	10	Normal	10	Group 10
2999	2020-02-25	2020-02-26	1	NO	20			Positive	NO								0	2	1 to 4	NO		NO	0		Spontaneous			Term (>=37weeks)	Singleton		Cephalic		SVD						Female	3300	2.5-3.4	8	10	Normal	3	Group 3
456	2019-10-14	2019-10-15	1	NO	20			Negative	NO								0	0	0	NO		NO	0		Spontaneous			Term (>=37weeks)	Singleton		Cephalic		SVD						Male	3300	2.5-3.4	9	10	Normal	1	Group 1
485	2019-08-18	2019-08-19	1	NO	20			Negative	NO								0	2	1 to 4	NO		NO	0		Spontaneous			Term (>=37weeks)	Singleton		Cephalic		SVD						Male	3300	2.5-3.4	9	10	Normal	3	Group 3
1944	2019-12-06	2019-12-08	2	NO	19			Unknown	NO								0	0	0	NO		NO	0		Spontaneous			Term (>=37weeks)	Singleton		Cephalic		SVD						Male	3300	2.5-3.4	9	10	Normal	1	Group 1
674	2019-09-04	2019-09-05	1	NO	19			Negative	NO								0	1	1 to 4	NO		NO	0		Spontaneous			Preterm (<37weeks)	Singleton		Cephalic		SVD						Male	3300	2.5-3.4	8	10	Normal	10	Group 10
1463	2019-11-11	2019-11-12	1	NO	19			Unknown	NO								1	0	0	NO		NO	0		Induced	Oxytocin		Term (>=37weeks)	Singleton		Cephalic		SVD						Male	3300	2.5-3.4	9	10	Normal	2	Group 2
1722	2019-11-19	2019-11-20	1	NO	19			Unknown	NO								3	0	0	NO		NO	0		Spontaneous			Term (>=37weeks)	Singleton		Cephalic		SVD						Male	3300	2.5-3.4	9	10	Normal	1	Group 1
1474	2019-11-02	2019-11-03	1	NO	19			Negative	NO								6	1	1 to 4	NO		NO	0		Spontaneous			Term (>=37weeks)	Singleton		Cephalic		SVD						Male	3300	2.5-3.4	7	10	Normal	3	Group 3
1058	2019-10-04	2019-10-04	0	NO	19			Positive	NO								0	0	0	NO		NO	0		Spontaneous			Term (>=37weeks)	Singleton		Cephalic		SVD						Male	3300	2.5-3.4	8	10	Normal	1	Group 1
2115	2019-12-19	2019-12-20	1	NO	18			Unknown	NO								0	0	0	NO		NO	0		Spontaneous			Term (>=37weeks)	Singleton		Cephalic		SVD						Female	3300	2.5-3.4	8	10	Normal	1	Group 1
1480	2019-11-02	2019-11-03	1	NO	18			Negative	NO								0	0	0	NO		NO	0		Spontaneous			Term (>=37weeks)	Singleton		Cephalic		SVD						Male	3300	2.5-3.4	8	10	Normal	1	Group 1
1030	2019-10-01	2019-10-02	1	NO	18			Positive	NO								0	0	0	NO		NO	0		Spontaneous			Term (>=37weeks)	Singleton		Cephalic		SVD						Female	3300	2.5-3.4	9	10	Normal	1	Group 1
1235	2019-10-16	2019-10-17	1	NO	18			Negative	NO								0	0	0	NO		NO	0		Spontaneous			Preterm (<37weeks)	Singleton		Cephalic		SVD						Female	3300	2.5-3.4	9	10	Normal	10	Group 10
1300	2019-10-21	2019-10-22	1	NO	18			Positive	NO								0	0	0	NO		NO	0		Spontaneous			Term (>=37weeks)	Singleton		Cephalic		SVD						Female	3300	2.5-3.4	9	10	Normal	1	Group 1
2012	2019-12-12	2019-12-13	1	NO	17			Negative	NO								0	0	0	NO		NO	0		Spontaneous			Term (>=37weeks)	Singleton		Cephalic		SVD						Male	3300	2.5-3.4	9	10	Normal	1	Group 1
1163	2019-10-11	2019-10-12	1	NO	17			Positive	NO								0	0	0	NO		NO	0		Spontaneous			Term (>=37weeks)	Singleton		Cephalic		SVD						Male	3300	2.5-3.4	9	10	Normal	1	Group 1
3316	2020-03-23	2020-03-30	7	NO	16			Negative	NO								0	0	0	NO		NO	0		Spontaneous			Preterm (<37weeks)	Singleton		Cephalic		CS	CS		Contracted Pelvis		Specialist	Male	3300	2.5-3.4	8	10	Normal	10	Group 10
1400	2019-10-27	2019-10-28	1	NO	16			Negative	NO								0	0	0	NO		NO	0		Spontaneous			Term (>=37weeks)	Singleton		Cephalic		SVD						Female	3300	2.5-3.4	9	10	Normal	1	Group 1
3340	2020-03-21	2020-03-22	1	NO	16			Negative	NO								0	0	0	NO		NO	0		Spontaneous			Term (>=37weeks)	Singleton		Cephalic		SVD						Male	3300	2.5-3.4	8	10	Normal	1	Group 1
3345	2020-03-21	2020-03-22	1	NO				Negative	NO								0	2	1 to 4	NO		NO	0		Spontaneous			Term (>=37weeks)	Singleton		Cephalic		SVD						Male	3300	2.5-3.4	9	10	Normal	3	Group 3
1345	2019-11-24	2019-11-30	6	NO	32			Unknown	NO								1	2	1 to 4	NO		NO	0		Spontaneous			Term (>=37weeks)	Singleton		Cephalic		CS	CS		Fetal distress		Specialist	Female	3280	2.5-3.4	9	10	Normal	3	Group 3
3675	2020-04-22	2020-04-23	1	NO	25			Negative	NO								1	2	1 to 4	NO		NO	0		Spontaneous			Term (>=37weeks)	Singleton		Cephalic		SVD						Male	3200	2.5-3.4	9	10	Normal	3	Group 3
327	2019-08-02	2019-08-02	0	NO	21	59		Negative	NO								4	1	1 to 4	NO		NO	0		Spontaneous			Term (>=37weeks)	Singleton		Cephalic		SVD						Male	3200	2.5-3.4	8	10	Normal	3	Group 3
4108	2020-06-04	2020-06-05	1	NO	19	44		Negative	NO								3	0	0	NO		NO	0		Induced	Oxytocin		Term (>=37weeks)	Singleton		Cephalic		SVD						Male	3200	2.5-3.4	6	8	Normal	2	Group 2
4071	2020-06-01	2020-06-01	0	NO	17	42		Negative	NO								3	0	0	NO		NO	0		Spontaneous			Term (>=37weeks)	Singleton		Cephalic		SVD						Male	3200	2.5-3.4	10	10	Normal	1	Group 1
145	2019-07-15	2019-07-20	5	NO	19	54	153.2	Negative	NO								4	0	0	NO		NO	0		Spontaneous			Term (>=37weeks)	Singleton		Cephalic		SVD						Female	3200	2.5-3.4	9	10	Normal	1	Group 1
306	2019-07-31	2019-08-01	1	NO	18	52	153.7	Negative	NO								4	0	0	NO		NO	0		Spontaneous			Term (>=37weeks)	Singleton		Cephalic		SVD						Male	3200	2.5-3.4	9	10	Normal	1	Group 1
331	2019-08-02	2019-08-03	1	NO	29	69	153.7	Negative	NO								3	3	1 to 4	NO		NO	0		Spontaneous			Term (>=37weeks)	Singleton		Cephalic		SVD						Male	3200	2.5-3.4	8	9	Normal	3	Group 3
4172	2020-06-08	2020-06-14	6	YES	22	49	154	Negative	NO								2	0	0	NO		NO	0		Spontaneous			Term (>=37weeks)	Singleton		Cephalic		SVD						Male	3200	2.5-3.4	8	10	Normal	1	Group 1
3837	2020-05-09	2020-05-13	4	NO	16	48	155	Unknown	NO								6	0	0	NO		NO	0		Spontaneous			Term (>=37weeks)	Singleton		Cephalic		SVD						Female	3200	2.5-3.4	9	10	Admitted to NICU	1	Group 1
332	2019-08-02	2019-08-03	1	NO	21	61	155.3	Negative	NO								4	1	1 to 4	NO		NO	0		Spontaneous			Term (>=37weeks)	Singleton		Cephalic		SVD						Female	3200	2.5-3.4	9	10	Normal	3	Group 3
235	2019-07-23	2019-07-24	1	NO	21	56	155.7	Negative	NO								4	0	0	NO		NO	0		Spontaneous			Term (>=37weeks)	Singleton		Cephalic		SVD						Female	3200	2.5-3.4	9	10	Normal	1	Group 1
359	2019-08-05	2019-08-05	0	NO	20	61	155.9	Negative	NO								3	2	1 to 4	NO		NO	0		Spontaneous			Term (>=37weeks)	Singleton		Cephalic		SVD						Female	3200	2.5-3.4	9	10	Normal	3	Group 3
4059	2020-05-30	2020-06-03	4	YES	17	52	157	Negative	NO								0	0	0	NO		NO	0		Spontaneous			Term (>=37weeks)	Singleton		Cephalic		CS	CS		Prolonged labour		Medical officer	Male	3200	2.5-3.4	7	8	Normal	1	Group 1
3775	2020-05-02	2020-05-07	5	NO	22	56	157	Negative	NO								3	2	1 to 4	NO		NO	0		Spontaneous			Term (>=37weeks)	Singleton		Cephalic		SVD						Male	3200	2.5-3.4	9	10	Normal	3	Group 3
3849	2020-05-10	2020-05-13	3	NO	22	56	157	Negative	NO								5	1	1 to 4	NO		NO	0		Spontaneous			Term (>=37weeks)	Singleton		Cephalic		SVD						Female	3200	2.5-3.4	8	10	Normal	3	Group 3
4271	2020-06-16	2020-06-17	1	NO	19	52	158	Negative	NO								3	0	0	NO		NO	0		Spontaneous			Term (>=37weeks)	Singleton		Cephalic		SVD						Female	3200	2.5-3.4	9	10	Normal	1	Group 1
4228	2020-06-13	2020-06-14	1	NO	22	60	158	Negative	NO								3	2	1 to 4	NO		NO	0		Spontaneous			Term (>=37weeks)	Singleton		Cephalic		SVD						Male	3200	2.5-3.4	9	10	Normal	3	Group 3
475	2019-08-16	2019-08-17	1	NO	21	62	158.3	Negative	NO								4	1	1 to 4	NO		NO	0		Spontaneous			Term (>=37weeks)	Singleton		Cephalic		SVD						Female	3200	2.5-3.4	8	9	Normal	3	Group 3
404	2019-08-09	2019-08-10	1	NO	19	57	158.6	Negative	NO								4	0	0	NO		NO	0		Spontaneous			Term (>=37weeks)	Singleton		Cephalic		SVD						Male	3200	2.5-3.4	8	10	Normal	1	Group 1
3997	2020-05-25	2020-05-25	0	NO	24	52	159	Negative	NO								4	2	1 to 4	NO		NO	0		Spontaneous			Term (>=37weeks)	Singleton		Cephalic		SVD						Male	3200	2.5-3.4	9	10	Normal	3	Group 3
265	2019-07-27	2019-07-28	1	NO	24	65	159.8	Negative	NO								4	1	1 to 4	NO		NO	0		Spontaneous			Term (>=37weeks)	Singleton		Cephalic		SVD						Female	3200	2.5-3.4	8	9	Normal	3	Group 3
4426	2020-06-29	2020-06-30	1	NO	23	61	160	Positive	NO								6	0	0	YES	1	NO	0		Spontaneous			Term (>=37weeks)	Singleton		Cephalic		SVD						Male	3200	2.5-3.4	9	10	Normal	1	Group 1
3996	2020-05-24	2020-05-24	0	NO	28	66	160	Negative	NO								3	4	1 to 4	NO		NO	0		Spontaneous			Term (>=37weeks)	Singleton		Cephalic		SVD						Female	3200	2.5-3.4	9	10	Normal	3	Group 3
4127	2020-06-06	2020-06-06	0	NO	26	68	160	Negative	NO								4	3	1 to 4	NO		NO	0		Spontaneous			Term (>=37weeks)	Singleton		Cephalic		SVD						Female	3200	2.5-3.4	9	10	Normal	3	Group 3
123	2019-07-13	2019-07-19	6	NO	19	52	160.2	Negative	NO								4	0	0	NO		NO	0		Spontaneous			Term (>=37weeks)	Singleton		Cephalic		SVD						Male	3200	2.5-3.4	9	10	Normal	1	Group 1
55	2019-07-05	2019-07-08	3	NO	22	59	160.6	Negative	NO								5	1	1 to 4	NO		NO	0		Spontaneous			Term (>=37weeks)	Singleton		Cephalic		SVD						Male	3200	2.5-3.4	6	8	Normal	3	Group 3
4235	2020-06-14	2020-06-17	3	NO	20	58	161	Negative	NO								4	1	1 to 4	NO		NO	0		Spontaneous			Term (>=37weeks)	Singleton		Cephalic		SVD						Female	3200	2.5-3.4	9	10	Normal	3	Group 3
4867	2020-05-31	2020-06-01	1	NO	20	49	162	Negative	NO								5	0	0	NO		NO	0		Spontaneous			Preterm (<37weeks)	Singleton		Cephalic		SVD						Female	3200	2.5-3.4	8	10	Normal	10	Group 10
4032	2023-08-28	2020-05-28		NO	23	56	162	Negative	NO								5	1	1 to 4	NO		NO	0		Spontaneous			Term (>=37weeks)	Singleton		Cephalic		CS	CS		Prolonged labour		Intern doctor	Female	3200	2.5-3.4	8	10	Normal	3	Group 3
3800	2020-05-06	2020-05-07	1	NO	29	63	162	Negative	NO								5	1	1 to 4	NO		NO	0		Spontaneous			Term (>=37weeks)	Singleton		Cephalic		SVD						Male	3200	2.5-3.4	9	10	Normal	3	Group 3
4079	2020-06-01	2020-06-04	3	NO	35	67	162	Positive	NO								5	5	>5	NO		NO	0		Spontaneous			Term (>=37weeks)	Singleton		Cephalic		SVD						Male	3200	2.5-3.4	9	10	Normal	3	Group 3
4041	2020-05-29	2020-05-29	0	NO	31	69	162	Negative	NO								5	3	1 to 4	NO		NO	0		Spontaneous			Term (>=37weeks)	Singleton		Cephalic		SVD						Male	3200	2.5-3.4	0	0	Stillbirth	3	Group 3
333	2019-08-02	2019-08-03	1	NO	21	59	162.4	Negative	NO								4	2	1 to 4	NO		NO	0		Spontaneous			Term (>=37weeks)	Singleton		Cephalic		SVD						Male	3200	2.5-3.4	8	10	Normal	3	Group 3
4327	2020-06-21	2020-06-08		YES	22	70	163	Negative	NO								6	1	1 to 4	NO		NO	0		Induced	Misoprostol		Preterm (<37weeks)	Singleton		Cephalic		CS	CS		Prolonged labour		Intern doctor	Male	3200	2.5-3.4	6	8	Normal	10	Group 10
3841	2020-05-09	2020-05-10	1	NO	36	76	163	Negative	NO								4	3	1 to 4	NO		NO	0		Spontaneous			Term (>=37weeks)	Singleton		Cephalic		SVD						Female	3200	2.5-3.4	9	10	Normal	3	Group 3
4236	2020-06-14	2020-06-15	1	NO	26	66	164	Negative	NO								3	1	1 to 4	NO		NO	0		Spontaneous			Term (>=37weeks)	Singleton		Cephalic		SVD						Male	3200	2.5-3.4	9	10	Normal	3	Group 3
239	2019-07-23	2019-07-25	2	NO	18	59	164.2	Negative	NO								3	0	0	NO		NO	0		Spontaneous			Term (>=37weeks)	Singleton		Cephalic		SVD						Female	3200	2.5-3.4	9	10	Normal	1	Group 1
317	2019-08-01	2019-08-02	1	NO	27	71	164.2	Negative	NO								4	2	1 to 4	NO		NO	0		Spontaneous			Term (>=37weeks)	Singleton		Cephalic		SVD						Male	3200	2.5-3.4	9	10	Normal	3	Group 3
4227	2020-06-13	2020-06-15	2	NO	26	65	165	Negative	NO								5	2	1 to 4	NO		YES	3	>1 Previous Scar	Spontaneous			Term (>=37weeks)	Singleton		Transverse/ Oblique		SVD						Male	3200	2.5-3.4	10	10	Normal	9	Group 9
4048	2021-05-29	2020-05-06		NO	26	67	165	Negative	NO								4	2	1 to 4	NO		YES	2	>1 Previous Scar	Spontaneous			Term (>=37weeks)	Singleton		Breech		CS	CS		Prolonged labour		Intern doctor	Male	3200	2.5-3.4	10	10	Normal	7	Group 7
3768	2020-05-02	2020-05-02	0	NO	31	69	165	Negative	NO								5	1	1 to 4	NO		NO	0		Spontaneous			Term (>=37weeks)	Singleton		Cephalic		SVD						Female	3200	2.5-3.4	9	10	Normal	3	Group 3
4433	2020-07-29	2020-07-09		NO	24	72	165	Negative	NO								4	0	0	NO		NO	0		Spontaneous			Term (>=37weeks)	Singleton		Cephalic		SVD						Male	3200	2.5-3.4	6	8	Normal	1	Group 1
3831	2020-05-08	2020-05-08	0	NO	35	75	165	Negative	NO								3	3	1 to 4	NO		NO	0		Spontaneous			Term (>=37weeks)	Singleton		Cephalic		SVD						Female	3200	2.5-3.4	9	10	Normal	3	Group 3
389	2019-08-07	2019-08-08	1	NO	19	56	166	Negative	NO								5	0	0	NO		NO	0		Spontaneous			Term (>=37weeks)	Singleton		Cephalic		SVD						Male	3200	2.5-3.4	8	9	Normal	1	Group 1
3824	2020-05-07	2020-05-08	1	NO	28	64	166	Negative	NO								5	1	1 to 4	NO		NO	0		Spontaneous			Term (>=37weeks)	Singleton		Cephalic		SVD						Female	3200	2.5-3.4	9	10	Normal	3	Group 3
4382	2020-06-25	2020-06-30	5	NO	38	72	166	Negative	NO								4	4	1 to 4	NO		NO	0		Spontaneous			Term (>=37weeks)	Singleton		Cephalic		SVD						Male	3200	2.5-3.4	8	10	Normal	3	Group 3
4449	2020-06-30	2020-07-05	5	NO	25	76	166	Negative	NO								4	2	1 to 4	NO		NO	0		Spontaneous			Term (>=37weeks)	Singleton		Cephalic		SVD						Female	3200	2.5-3.4	8	10	Normal	3	Group 3
312	2019-07-31	2019-08-03	3	NO	24	67	166.8	Negative	NO								5	1	1 to 4	YES	1	NO	0		Spontaneous			Term (>=37weeks)	Singleton		Cephalic		SVD						Male	3200	2.5-3.4	9	10	Normal	3	Group 3
3845	2020-05-10	2020-05-10	0	NO	25	59	167	Negative	NO								5	3	1 to 4	NO		NO	0		Spontaneous			Term (>=37weeks)	Singleton		Cephalic		SVD						Female	3200	2.5-3.4	8	10	Normal	3	Group 3
4225	2020-06-12	2020-06-13	1	NO	21	547	167	Negative	NO								0	1	1 to 4	NO		NO	0		Spontaneous			Term (>=37weeks)	Singleton		Cephalic		SVD						Female	3200	2.5-3.4	9	10	Normal	3	Group 3
4147	2020-06-07	2020-06-08	1	NO	24	58	168	Negative	NO								4	2	1 to 4	NO		NO	0		Spontaneous			Term (>=37weeks)	Singleton		Cephalic		SVD						Male	3200	2.5-3.4	9	10	Normal	3	Group 3
4440	2020-06-30	2020-07-01	1	YES	29	70	168	Negative	NO								5	1	1 to 4	NO		NO	0		Spontaneous			Term (>=37weeks)	Singleton		Cephalic		SVD						Female	3200	2.5-3.4	9	10	Normal	3	Group 3
3836	2020-05-09	2020-05-09	0	NO	37	75	168	Negative	NO								4	5	>5	NO		NO	0		Spontaneous			Term (>=37weeks)	Singleton		Cephalic		SVD						Male	3200	2.5-3.4	9	10	Normal	3	Group 3
204	2019-07-21	2019-07-21	0	NO	22	67	168.4	Negative	NO								4	0	0	NO		NO	0		Spontaneous			Term (>=37weeks)	Singleton		Cephalic		SVD						Female	3200	2.5-3.4	8	10	Normal	1	Group 1
20	2019-07-02	2019-07-03	1	NO	25	61	168.5	Negative	NO								4	2	1 to 4	NO		NO	0		Spontaneous			Term (>=37weeks)	Singleton		Cephalic		SVD						Female	3200	2.5-3.4	9	10	Normal	3	Group 3
564	2019-08-26	2019-08-27	1	NO	19	57	168.7	Negative	NO								4	0	0	NO		NO	0		Spontaneous			Term (>=37weeks)	Singleton		Cephalic		SVD						Female	3200	2.5-3.4	8	9	Normal	1	Group 1
4185	2020-06-09	2020-06-14	5	YES	24	66	169	Unknown	NO								2	3	1 to 4	NO		YES	2	>1 Previous Scar	Spontaneous			Term (>=37weeks)	Singleton		Breech		CS	CS		Previous CS		Medical officer	Male	3200	2.5-3.4	8	9	Normal	7	Group 7
4391	2020-07-01	2020-07-01	0	NO	32	74	169	Positive	NO								5	3	1 to 4	NO		NO	0		Spontaneous			Preterm (<37weeks)	Singleton		Cephalic		SVD						Female	3200	2.5-3.4	9	10	Normal	10	Group 10
175	2019-07-18	2019-07-19	1	NO	18	61	169.7	Negative	NO								4	0	0	NO		NO	0		Spontaneous			Term (>=37weeks)	Singleton		Cephalic		SVD						Male	3200	2.5-3.4	8	9	Normal	1	Group 1
39	2019-07-04	2019-07-05	1	NO	26	68	170	Negative	NO								3	1	1 to 4	YES	1	NO	0		Spontaneous			Term (>=37weeks)	Singleton		Cephalic		SVD						Male	3200	2.5-3.4	2	4	Admitted to NICU	3	Group 3
3	2019-07-01	2019-07-01	0	NO	32	68	170.2	Negative	NO								4	6	>5	NO		NO	0		Spontaneous			Term (>=37weeks)	Singleton		Cephalic		SVD						Male	3200	2.5-3.4	9	10	Normal	3	Group 3
4189	2020-06-10	2020-06-09		NO	28	65	173	Negative	NO								4	2	1 to 4	NO		NO	0		Spontaneous			Term (>=37weeks)	Singleton		Cephalic		SVD						Male	3200	2.5-3.4	9	10	Normal	3	Group 3
552	2019-08-24	2019-08-25	1	NO	32	72	175.7	Negative	NO								3	2	1 to 4	NO		NO	0		Spontaneous			Term (>=37weeks)	Singleton		Cephalic		SVD						Male	3200	2.5-3.4	8	9	Normal	3	Group 3
553	2019-08-25	2019-08-25	0	NO	26	67	177.6	Negative	NO								4	4	1 to 4	NO		NO	0		Spontaneous			Term (>=37weeks)	Singleton		Cephalic		SVD						Male	3200	2.5-3.4	9	10	Normal	3	Group 3
4187	2020-06-09	2020-06-10	1	NO	25	76	179	Negative	NO								5	1	1 to 4	NO		NO	0		Spontaneous			Term (>=37weeks)	Singleton		Cephalic		SVD						Female	3200	2.5-3.4	9	10	Normal	3	Group 3
140	2019-07-15	2019-07-16	1	NO	33	70	180.1	Negative	NO								4	4	1 to 4	NO		NO	0		Spontaneous			Term (>=37weeks)	Singleton		Cephalic		SVD						Female	3200	2.5-3.4	8	9	Normal	3	Group 3
149	2019-07-16	2019-07-16	0	NO	28	72	180.1	Negative	NO								5	2	1 to 4	NO		NO	0		Spontaneous			Term (>=37weeks)	Singleton		Cephalic		SVD						Male	3200	2.5-3.4	9	10	Normal	3	Group 3
13	2019-07-01	2019-07-03	2	NO	33	72	180.2	Positive	YES	Others	0	0	0	0	1		6	4	1 to 4	NO		NO	0		Spontaneous			Term (>=37weeks)	Singleton		Cephalic		CS	CS		Prolonged labour		Specialist	Female	3200	2.5-3.4	9	10	Normal	3	Group 3
34	2019-07-03	2019-07-04	1	NO	35	72	182.3	Negative	NO								4	6	>5	NO		NO	0		Spontaneous			Term (>=37weeks)	Singleton		Cephalic		SVD						Male	3200	2.5-3.4	9	10	Normal	3	Group 3
411	2019-11-19	2019-11-22	3	YES	45			Negative	NO								7	6	>5	NO		NO	0		Spontaneous			Preterm (<37weeks)	Singleton		Cephalic		SVD						Male	3200	2.5-3.4	9	10	Normal	10	Group 10
3498	2020-04-07	2020-04-10	3	NO	43			Negative	NO								1	7	>5	YES	1	NO	0		Spontaneous			Term (>=37weeks)	Singleton		Cephalic		CS	CS		Fetal distress		Specialist	Female	3200	2.5-3.4	8	10	Normal	3	Group 3
715	2019-09-07	2019-09-08	1	NO	42			Positive	NO								0	0	0	NO		NO	0		Spontaneous			Term (>=37weeks)	Singleton		Cephalic		SVD						Male	3200	2.5-3.4	9	10	Normal	1	Group 1
1761	2019-11-23	2019-11-25	2	YES	40			Negative	NO								8	7	>5	YES	1	NO	0		Spontaneous			Preterm (<37weeks)	Singleton		Cephalic		SVD						Female	3200	2.5-3.4			Normal	10	Group 10
808	2019-09-15	2019-09-16	1	NO	40			Unknown	NO								0	4	1 to 4	YES	1	NO	0		Spontaneous			Term (>=37weeks)	Singleton		Cephalic		SVD						Male	3200	2.5-3.4	8	10	Normal	3	Group 3
1083	2019-10-06	2019-10-07	1	NO	40			Positive	NO								0	5	>5	NO		NO	0		Spontaneous			Term (>=37weeks)	Singleton		Cephalic		SVD						Female	3200	2.5-3.4	9	10	Normal	3	Group 3
2441	2020-01-13	2020-01-20	7	NO	39			Negative	NO								1	11	>5	YES	1	NO	0		Spontaneous			Term (>=37weeks)	Singleton		Cephalic		CS	CS		Malpresentation		Specialist	Female	3200	2.5-3.4	8	10	Normal	3	Group 3
1641	2020-04-21	2020-04-25	4	NO	38			Negative	NO								1	3	1 to 4	NO		NO	0		Spontaneous			Term (>=37weeks)	Singleton		Cephalic		CS	CS		Fetal distress		Specialist	Male	3200	2.5-3.4	8	10	Normal	3	Group 3
1450	2019-11-01	2019-11-02	1	NO	38			Unknown	NO								3	4	1 to 4	NO		NO	0		Spontaneous			Term (>=37weeks)	Singleton		Cephalic		CS	CS		Prolonged labour		Specialist	Male	3200	2.5-3.4	9	10	Normal	3	Group 3
1848	2019-11-29	2019-11-30	1	NO	38			Negative	NO								10	8	>5	YES	1	NO	0		Spontaneous			Term (>=37weeks)	Singleton		Cephalic		SVD						Female	3200	2.5-3.4			Normal	3	Group 3
1641	2020-04-22	2020-04-23	1	NO	38			Negative	NO								0	3	1 to 4	NO		NO	0		Spontaneous			Term (>=37weeks)	Singleton		Cephalic		SVD						Male	3200	2.5-3.4	9	10	Normal	3	Group 3
1333	2019-10-23	2019-10-24	1	NO	38			Positive	NO								0	4	1 to 4	YES	1	NO	0		Spontaneous			Term (>=37weeks)	Singleton		Cephalic		SVD						Male	3200	2.5-3.4	0	0	Stillbirth	5	Group 5
2178	2020-01-09	2020-01-13	4	YES	37			Negative	NO								0	3	1 to 4	YES	2	YES	1	1 Previous Csar	Spontaneous			Term (>=37weeks)	Singleton		Cephalic		SVD						Female	3200	2.5-3.4	8	10	Normal	5	Group 5
873	2019-12-19	2019-12-21	2	NO	37			Positive	YES	HTN	1	0	0	0	0		6	4	1 to 4	YES	2	YES	1	1 Previous Csar	Spontaneous			Term (>=37weeks)	Singleton		Cephalic		SVD						Male	3200	2.5-3.4	9	10	Normal	5	Group 5
1923	2019-12-04	2019-12-05	1	NO	37			Unknown	NO								0	7	>5	NO		NO	0		Spontaneous			Term (>=37weeks)	Singleton		Cephalic		SVD						Female	3200	2.5-3.4	9	10	Normal	3	Group 3
1137	2019-10-10	2019-10-11	1	NO	37			Unknown	NO								0	4	1 to 4	NO		NO	0		Spontaneous			Term (>=37weeks)	Singleton		Cephalic		SVD						Male	3200	2.5-3.4	9	10	Normal	3	Group 3
1268	2019-10-19	2019-10-20	1	YES	37			Unknown	NO								0	1	1 to 4	YES	1	NO	0		Induced	Amniotomy		Term (>=37weeks)	Singleton		Cephalic		CS	CS		None of above		Specialist	Male	3200	2.5-3.4	9	10	Normal	4	Group 4
647	2019-09-02	2019-09-03	1	NO	37			Positive	NO								0	2	1 to 4	NO		NO	0		Spontaneous			Term (>=37weeks)	Singleton		Cephalic		SVD						Male	3200	2.5-3.4	9	10	Normal	3	Group 3
1359	2020-03-12	2020-02-13		NO	37			Negative	NO								4	3	1 to 4	NO		NO	0		Spontaneous			Term (>=37weeks)	Singleton		Cephalic		SVD						Female	3200	2.5-3.4			Normal	3	Group 3
2797	2020-04-23	2020-04-30	7	NO	36			Negative	NO								1	3	1 to 4	NO		NO	0		Spontaneous			Term (>=37weeks)	Singleton		Cephalic		CS	CS		Contracted Pelvis		Specialist	Male	3200	2.5-3.4	8	10	Normal	3	Group 3
1508	2019-11-04	2019-11-10	6	YES	36			Positive	NO								1	6	>5	NO		NO	0		Spontaneous			Term (>=37weeks)	Singleton		Cephalic		CS	CS		Fetal distress		Specialist	Male	3200	2.5-3.4	8	10	Normal	3	Group 3
1653	2019-11-15	2019-11-20	5	YES	36			Unknown	YES	Others	0	0	0	0	1		1	4	1 to 4	YES	1	NO	0		Spontaneous			Term (>=37weeks)	Singleton		Cephalic		CS	CS		Prolonged labour		Specialist	Male	3200	2.5-3.4	9	10	Normal	3	Group 3
1254	2019-10-17	2019-10-18	1	NO	36			Negative	NO								0	3	1 to 4	NO		NO	0		Spontaneous			Term (>=37weeks)	Singleton		Cephalic		SVD						Male	3200	2.5-3.4	9	10	Normal	3	Group 3
1485	2019-12-28	2019-12-29	1	NO	36			Negative	NO								3	4	1 to 4	YES	2	NO	0		Spontaneous			Term (>=37weeks)	Singleton		Cephalic		SVD						Male	3200	2.5-3.4	8	10	Normal	3	Group 3
2203	2019-12-25	2019-12-26	1	NO	35			Unknown	NO								4	6	>5	NO		NO	0		Spontaneous			Term (>=37weeks)	Singleton		Cephalic		SVD						Female	3200	2.5-3.4	8	9	Normal	3	Group 3
1694	2019-11-18	2019-11-19	1	NO	35			Unknown	NO								0	7	>5	NO		NO	0		Spontaneous			Term (>=37weeks)	Singleton		Cephalic		SVD						Female	3200	2.5-3.4	8	10	Normal	3	Group 3
2267	2020-01-01	2020-01-02	1	NO	35			Unknown	NO								0	4	1 to 4	NO		NO	0		Spontaneous			Term (>=37weeks)	Singleton		Cephalic		SVD						Female	3200	2.5-3.4	8	10	Normal	3	Group 3
1532	2020-03-26	2020-03-27	1	NO	35			Unknown	NO								1	4	1 to 4	YES	1	NO	0		Spontaneous			Term (>=37weeks)	Singleton		Cephalic		SVD						Male	3200	2.5-3.4	8	10	Normal	3	Group 3
1692	2019-11-17	2019-11-20	3	NO	34			Unknown	NO								1	5	>5	YES	1	NO	0		Spontaneous			Term (>=37weeks)	Multiple	2	Cephalic		SVD						Male	3200	2.5-3.4	9	10	Normal	8	Group 8
651	2019-09-03	2019-09-04	1	NO	34			Unknown	NO								0	4	1 to 4	NO		NO	0		Spontaneous			Term (>=37weeks)	Singleton		Cephalic		SVD						Female	3200	2.5-3.4	8	10	Normal	3	Group 3
1844	2019-12-05	2019-12-06	1	YES	34			Unknown	NO								3	3	1 to 4	YES	2	NO	0		Spontaneous			Term (>=37weeks)	Singleton		Cephalic		SVD						Female	3200	2.5-3.4	9	10	Normal	3	Group 3
1229	2019-10-16	2019-10-17	1	NO	34			Positive	NO								0	3	1 to 4	NO		NO	0		Spontaneous			Term (>=37weeks)	Singleton		Cephalic		SVD						Female	3200	2.5-3.4	9	10	Normal	3	Group 3
2584	2020-01-05	2020-01-06	1	NO	34			Unknown	NO								0	3	1 to 4	NO		NO	0		Spontaneous			Term (>=37weeks)	Singleton		Cephalic		SVD						Male	3200	2.5-3.4	10	10	Normal	3	Group 3
2088	2019-12-18	2023-12-19		NO	33			Unknown	NO								0	3	1 to 4	NO		NO	0		Spontaneous			Term (>=37weeks)	Singleton		Cephalic		SVD						Female	3200	2.5-3.4	10	10	Normal	3	Group 3
3454	2020-04-02	2020-04-05	3	NO	33			Negative	NO								1	4	1 to 4	YES	2	NO	0		Spontaneous			Term (>=37weeks)	Singleton		Cephalic		CS	CS		Fetal distress		Specialist	Female	3200	2.5-3.4	8	10	Normal	3	Group 3
3506	2020-04-10	2020-04-15	5	NO	32			Negative	NO								2	3	1 to 4	NO		NO	0		Spontaneous			Term (>=37weeks)	Singleton		Cephalic		CS	CS		Fetal distress		Specialist	Male	3200	2.5-3.4	8	10	Normal	3	Group 3
1566	2020-04-07	2020-04-11	4	NO	32			Negative	NO								0	3	1 to 4	NO		NO	0		Spontaneous			Term (>=37weeks)	Singleton		Cephalic		CS	CS		Prolonged labour		Specialist	Female	3200	2.5-3.4	8	10	Normal	3	Group 3
2394	2020-01-12	2020-01-15	3	NO	32			Negative	NO								1	2	1 to 4	NO		NO	0		Spontaneous			Term (>=37weeks)	Singleton		Cephalic		CS	CS		Contracted Pelvis		Specialist	Male	3200	2.5-3.4	9	10	Normal	3	Group 3
1186	2019-10-13	2019-10-15	2	NO	32			Positive	NO								0	4	1 to 4	YES	0	NO	0		Spontaneous			Term (>=37weeks)	Singleton		Cephalic		SVD						Male	3200	2.5-3.4	6	9	Normal	3	Group 3
2122	2019-12-19	2019-12-20	1	YES	32			Unknown	NO								0	2	1 to 4	NO		NO	0		Spontaneous			Term (>=37weeks)	Singleton		Cephalic		SVD						Male	3200	2.5-3.4	9	10	Normal	3	Group 3
1150	2019-10-11	2019-10-12	1	NO	32			Positive	NO								0	4	1 to 4	NO		NO	0		Spontaneous			Term (>=37weeks)	Singleton		Cephalic		SVD						Male	3200	2.5-3.4	7	10	Normal	3	Group 3
2321	2020-04-01	2020-04-02	1	NO	32			Unknown	NO								0	2	1 to 4	NO		NO	0		Spontaneous			Term (>=37weeks)	Singleton		Cephalic		SVD						Female	3200	2.5-3.4	9	10	Normal	3	Group 3
1450	2019-10-23	2019-10-24	1	YES	32			Positive	NO								4	2	1 to 4	NO		NO	0		Spontaneous			Term (>=37weeks)	Singleton		Cephalic		SVD						Male	3200	2.5-3.4			Normal	3	Group 3
3251	2020-03-14	2020-03-15	1	NO	32			Negative	NO								0	2	1 to 4	NO		NO	0		Spontaneous			Term (>=37weeks)	Singleton		Cephalic		SVD						Male	3200	2.5-3.4	9	10	Normal	3	Group 3
111	2019-07-12	2019-07-13	1	NO	32			Negative	NO								6	4	1 to 4	NO		NO	0		Spontaneous			Term (>=37weeks)	Singleton		Cephalic		SVD						Female	3200	2.5-3.4	9	10	Normal	3	Group 3
552	2019-08-24	2019-08-25	1	NO	32			Positive	NO								0	2	1 to 4	YES	2	NO	0		Spontaneous			Term (>=37weeks)	Singleton		Cephalic		SVD						Male	3200	2.5-3.4	9	10	Normal	3	Group 3
705	2019-09-06	2019-09-07	1	NO	32			Positive	NO								0	4	1 to 4	NO		NO	0		Spontaneous			Term (>=37weeks)	Singleton		Cephalic		SVD						Male	3200	2.5-3.4	9	10	Normal	3	Group 3
2568	2020-01-20	2020-01-24	4	NO	31			Positive	NO								1	3	1 to 4	NO		NO	0		Spontaneous			Term (>=37weeks)	Singleton		Cephalic		CS	CS		Fetal distress			Female	3200	2.5-3.4	8	10	Normal	3	Group 3
2358	2020-03-06	2020-03-07	1	NO	31			Positive	YES	Heart Disease	0	0	0	1	0	0	2	3	1 to 4	YES	2	NO	0		Spontaneous			Term (>=37weeks)	Singleton		Cephalic		SVD						Male	3200	2.5-3.4	7	9	Normal	3	Group 3
3369	2020-03-24	2020-03-30	6	NO	30			Negative	YES	Others	0	0	0	0	1		9	8	>5	NO		NO	0		Spontaneous			Term (>=37weeks)	Multiple	2	Cephalic		SVD						Male	3200	2.5-3.4	9	10	Normal	8	Group 8
2692	2020-02-01	2020-02-05	4	NO	30			Negative	NO								1	1	1 to 4	NO		NO	0		Spontaneous			Term (>=37weeks)	Singleton		Cephalic		CS	CS		Prolonged labour		Specialist	Female	3200	2.5-3.4	9	10	Normal	3	Group 3
1632	2019-11-13	2019-11-16	3	YES	30			Unknown	NO								1	0	0	NO		NO	0		Induced	Oxytocin		Term (>=37weeks)	Singleton		Cephalic		CS	CS		Prolonged labour		Specialist	Male	3200	2.5-3.4	9	10	Normal	2	Group 2
2479	2020-01-15	2020-01-18	3	NO	30			Negative	NO								1	2	1 to 4	NO		NO	0		Spontaneous			Term (>=37weeks)	Singleton		Cephalic		CS	CS		Fetal distress		Specialist	Male	3200	2.5-3.4	9	10	Normal	3	Group 3
3917	2020-04-12	2020-04-15	3	NO	30			Negative	NO								1	3	1 to 4	NO		NO	0		Spontaneous			Term (>=37weeks)	Singleton		Cephalic		CS	CS		Fetal distress		Specialist	Female	3200	2.5-3.4	8	10	Normal	3	Group 3
2001	2019-12-10	2019-12-11	1	YES	30			Unknown	YES	HTN	1	0	0	0	0		5	3	1 to 4	NO		NO	0		Spontaneous			Term (>=37weeks)	Singleton		Cephalic		SVD						Female	3200	2.5-3.4	9	10	Normal	3	Group 3
1907	2019-12-03	2019-12-04	1	NO	30			Unknown	NO								0	2	1 to 4	NO		NO	0		Spontaneous			Term (>=37weeks)	Singleton		Cephalic		SVD						Female	3200	2.5-3.4	9	10	Normal	3	Group 3
1941	2019-12-06	2019-12-07	1	NO	30			Unknown	NO								3	2	1 to 4	NO		YES	1	1 Previous Csar	Spontaneous			Term (>=37weeks)	Singleton		Breech		VBD		Breech Delivery				Male	3200	2.5-3.4	9	10	Normal	7	Group 7
1533	2019-11-06	2019-11-07	1	NO	30			Unknown	NO								0	2	1 to 4	NO		NO	0		Spontaneous			Term (>=37weeks)	Singleton		Cephalic		SVD						Female	3200	2.5-3.4	9	10	Normal	3	Group 3
2093	2019-12-18	2019-12-19	1	NO	30			Negative	NO								0	4	1 to 4	NO		NO	0		Spontaneous			Term (>=37weeks)	Singleton		Cephalic		SVD						Female	3200	2.5-3.4	7	10	Normal	3	Group 3
2381	2020-02-08	2020-02-09	1	NO	30			Unknown	NO								1	2	1 to 4	NO		NO	0		Spontaneous			Term (>=37weeks)	Singleton		Cephalic		SVD						Male	3200	2.5-3.4	8	10	Normal	3	Group 3
3240	2020-03-19	2020-03-20	1	NO	30			Negative	NO								1	3	1 to 4	NO		NO	0		Spontaneous			Term (>=37weeks)	Singleton		Cephalic		SVD						Male	3200	2.5-3.4	8	10	Normal	3	Group 3
1631	2020-04-20	2020-04-21	1	NO	30			Negative	NO								1	7	>5	YES	2	NO	0		Spontaneous			Term (>=37weeks)	Singleton		Cephalic		SVD						Male	3200	2.5-3.4	8	10	Normal	3	Group 3
1214	2019-10-15	2019-10-16	1	NO	30			Positive	NO								0	1	1 to 4	NO		NO	0		Spontaneous			Term (>=37weeks)	Singleton		Cephalic		SVD						Male	3200	2.5-3.4	9	10	Normal	3	Group 3
1344	2019-10-24	2019-10-25	1	NO	30			Negative	NO								0	2	1 to 4	NO		NO	0		Spontaneous			Term (>=37weeks)	Singleton		Cephalic		SVD						Male	3200	2.5-3.4	9	9	Normal	3	Group 3
2393	2020-02-09	2020-01-15		NO	30			Negative	NO								1	5	>5	YES	1	NO	0		Spontaneous			Term (>=37weeks)	Singleton		Cephalic		CS	CS		Fetal distress		Specialist	Female	3200	2.5-3.4	8	10	Normal	3	Group 3
2377	2020-01-08	2020-01-10	2	NO	29			Negative	NO								1	2	1 to 4	NO		NO	0		Spontaneous			Term (>=37weeks)	Singleton		Cephalic		CS	CS		Prolonged labour		Specialist	Male	3200	2.5-3.4	8	10	Normal	3	Group 3
0	2019-09-23	2019-09-24	1	NO	29			Negative	NO								0	2	1 to 4	NO		NO	0		Spontaneous			Term (>=37weeks)	Singleton		Cephalic		SVD						Female	3200	2.5-3.4	8	9	Normal	3	Group 3
1655	2019-11-15	2019-11-16	1	NO	29			Unknown	NO								0	2	1 to 4	NO		NO	0		Spontaneous			Term (>=37weeks)	Singleton		Cephalic		SVD						Male	3200	2.5-3.4	9	10	Normal	3	Group 3
2582	2020-04-19	2020-04-20	1	YES	29			Negative	NO								0	2	1 to 4	NO		NO	0		Spontaneous			Term (>=37weeks)	Singleton		Cephalic		SVD						Male	3200	2.5-3.4	8	10	Normal	3	Group 3
2645	2020-01-28	2020-01-29	1	NO	29			Negative	NO								1	4	1 to 4	YES	1	NO	0		Spontaneous			Term (>=37weeks)	Singleton		Cephalic		SVD						Female	3200	2.5-3.4	8	10	Normal	3	Group 3
1297	2019-10-20	2019-10-21	1	NO	29			Negative	NO								0	1	1 to 4	NO		NO	0		Spontaneous			Term (>=37weeks)	Singleton		Cephalic		SVD						Male	3200	2.5-3.4	9	10	Normal	3	Group 3
301	2019-10-08	2019-10-09	1	NO	29			Negative	NO								2	0	0	NO		NO	0		Spontaneous			Term (>=37weeks)	Singleton		Cephalic		SVD						Male	3200	2.5-3.4			Normal	1	Group 1
1444	2020-10-30	2020-10-31	1	NO	29			Unknown	NO								0	2	1 to 4	NO		NO	0		Spontaneous			Term (>=37weeks)	Singleton		Cephalic		SVD						Male	3200	2.5-3.4	8	10	Normal	3	Group 3
3733	2020-04-28	2020-04-29	1	NO	29			Unknown	NO								0	2	1 to 4	NO		NO	0		Spontaneous			Term (>=37weeks)	Singleton		Cephalic		SVD						Male	3200	2.5-3.4	9	10	Normal	3	Group 3
135	2019-07-15	2019-07-16	1	NO	29			Negative	NO								4	3	1 to 4	NO		NO	0		Spontaneous			Term (>=37weeks)	Singleton		Cephalic		SVD						Male	3200	2.5-3.4	9	10	Normal	3	Group 3
1495	2022-03-17	2020-03-24		YES	29			Negative	NO								2	1	1 to 4	NO		NO	0		Spontaneous			Preterm (<37weeks)	Singleton		Cephalic		SVD						Female	3200	2.5-3.4			Normal	10	Group 10
3337	2020-03-18	2020-03-30	12	NO	28			Negative	NO								2	1	1 to 4	NO		NO	0		Spontaneous			Term (>=37weeks)	Singleton		Cephalic		SVD						Male	3200	2.5-3.4			Normal	3	Group 3
2429	2020-01-17	2020-01-20	3	NO	28			Negative	NO								2	2	1 to 4	NO		NO	0		Spontaneous			Term (>=37weeks)	Singleton		Cephalic		CS	CS		Fetal distress		Specialist	Female	3200	2.5-3.4	8	10	Normal	3	Group 3
3697	2020-04-24	2020-04-27	3	NO	28			Negative	NO								1	4	1 to 4	NO		NO	0		Spontaneous			Term (>=37weeks)	Singleton		Cephalic		CS	CS		Fetal distress		Specialist	Female	3200	2.5-3.4	9	10	Normal	3	Group 3
926	2019-09-24	2019-09-25	1	NO	28			Negative	NO								5	3	1 to 4	NO		YES	1	1 Previous Csar	Spontaneous			Preterm (<37weeks)	Singleton		Cephalic		SVD						Male	3200	2.5-3.4	9	10	Normal	10	Group 10
766	2019-09-10	2019-09-11	1	NO	28			Positive	NO								0	3	1 to 4	NO		NO	0		Spontaneous			Term (>=37weeks)	Singleton		Cephalic		AVD		Vacuum Extraction				Female	3200	2.5-3.4	8	10	Normal	3	Group 3
0	2020-02-11	2020-02-12	1	NO	28			Negative	NO								1	1	1 to 4	NO		NO	0		Spontaneous			Term (>=37weeks)	Singleton		Cephalic		SVD						Female	3200	2.5-3.4	8	10	Normal	3	Group 3
2506	2020-01-26	2020-01-27	1	NO	28			Unknown	NO								0	4	1 to 4	NO		NO	0		Spontaneous			Term (>=37weeks)	Singleton		Cephalic		SVD						Female	3200	2.5-3.4	9	10	Normal	3	Group 3
3636	2020-04-18	2020-04-19	1	NO	28			Negative	NO								1	2	1 to 4	NO		NO	0		Spontaneous			Term (>=37weeks)	Singleton		Cephalic		SVD						Female	3200	2.5-3.4	9	10	Normal	3	Group 3
33318	2020-03-21	2020-03-22	1	NO	28			Negative	NO								2	0	0	NO		NO	0		Spontaneous			Term (>=37weeks)	Singleton		Cephalic		SVD						Male	3200	2.5-3.4			Normal	1	Group 1
1587	2020-04-13	2020-04-14	1	NO	28			Negative	NO								1	3	1 to 4	NO		NO	0		Spontaneous			Term (>=37weeks)	Singleton		Cephalic		SVD						Male	3200	2.5-3.4	8	10	Normal	3	Group 3
1240	2019-10-16	2019-10-17	1	NO	28			Positive	NO								0	4	1 to 4	NO		NO	0		Spontaneous			Term (>=37weeks)	Singleton		Cephalic		SVD						Male	3200	2.5-3.4	9	10	Normal	3	Group 3
2569	2020-01-23	2020-01-24	1	NO	28			Negative	NO								1	1	1 to 4	NO		NO	0		Spontaneous			Term (>=37weeks)	Singleton		Cephalic		SVD						Male	3200	2.5-3.4	9	10	Normal	3	Group 3
2583	2020-01-23	2020-01-24	1	NO	28			Negative	NO								0	2	1 to 4	NO		NO	0		Spontaneous			Term (>=37weeks)	Singleton		Cephalic		SVD						Male	3200	2.5-3.4	9	10	Normal	3	Group 3
619	2019-08-31	2019-09-01	1	YES	28			Positive	NO								0	2	1 to 4	NO		NO	0		Spontaneous			Term (>=37weeks)	Singleton		Cephalic		SVD						Male	3200	2.5-3.4	9	10	Normal	3	Group 3
740	2019-09-09	2019-09-10	1	NO	28			Negative	NO								0	2	1 to 4	YES	1	NO	0		Spontaneous			Term (>=37weeks)	Singleton		Cephalic		SVD						Female	3200	2.5-3.4	9	10	Normal	3	Group 3
93	2019-07-10	2019-07-10	0	NO	28			Negative	NO								2	0	0	NO		NO	0		Spontaneous			Term (>=37weeks)	Singleton		Cephalic		SVD						Female	3200	2.5-3.4	9	10	Normal	1	Group 1
1127	2019-10-11	2019-10-18	7	NO	27			Unknown	NO								1	0	0	NO		NO	0		Spontaneous			Term (>=37weeks)	Singleton		Cephalic		CS	CS		Contracted Pelvis		Specialist	Male	3200	2.5-3.4	7	10	Normal	1	Group 1
1674	2019-11-16	2019-11-19	3	YES	27			Negative	NO								3	2	1 to 4	NO		NO	0		Spontaneous			Preterm (<37weeks)	Multiple	2	Cephalic		SVD						Female	3200	2.5-3.4			Normal	8	Group 8
1580	2019-11-10	2019-11-11	1	NO	27			Negative	NO								0	1	1 to 4	NO		NO	0		Spontaneous			Term (>=37weeks)	Singleton		Cephalic		SVD						Male	3200	2.5-3.4	9	10	Normal	3	Group 3
1850	2019-11-29	2019-11-30	1	NO	27			Unknown	NO								0	2	1 to 4	NO		NO	0		Spontaneous			Term (>=37weeks)	Singleton		Cephalic		SVD						Male	3200	2.5-3.4	8	10	Normal	3	Group 3
0	2019-10-01	2019-10-02	1	NO	27			Negative	NO								3	2	1 to 4	NO		NO	0		Spontaneous			Term (>=37weeks)	Singleton		Cephalic		SVD						Male	3200	2.5-3.4	9	10	Normal	3	Group 3
1087	2019-10-06	2019-10-07	1	NO	27			Positive	NO								0	1	1 to 4	NO		NO	0		Spontaneous			Term (>=37weeks)	Singleton		Cephalic		SVD						Female	3200	2.5-3.4	9	10	Normal	3	Group 3
29	2019-07-03	2019-07-04	1	NO	27			Negative	NO								4	0	0	NO		NO	0		Spontaneous			Term (>=37weeks)	Singleton		Cephalic		SVD						Male	3200	2.5-3.4	9	10	Normal	1	Group 1
89	2019-07-09	2019-07-10	1	NO	27			Negative	NO								3	2	1 to 4	NO		NO	0		Spontaneous			Term (>=37weeks)	Singleton		Cephalic		SVD						Male	3200	2.5-3.4	9	10	Normal	3	Group 3
3146	2020-02-03	2020-02-04	1	NO	27			Positive	NO								2	2	1 to 4	NO		NO	0		Spontaneous			Term (>=37weeks)	Singleton		Cephalic		SVD						Female	3200	2.5-3.4	7	9	Normal	3	Group 3
569	2019-08-26	2019-08-27	1	NO	27			Negative	NO								0	2	1 to 4	NO		NO	0		Spontaneous			Term (>=37weeks)	Singleton		Cephalic		SVD						Male	3200	2.5-3.4	9	10	Normal	3	Group 3
598	2019-08-29	2019-08-30	1	NO	27			Positive	NO								0	1	1 to 4	NO		NO	0		Spontaneous			Term (>=37weeks)	Singleton		Cephalic		SVD						Male	3200	2.5-3.4	9	10	Normal	3	Group 3
1650	2019-11-15	2019-11-20	5	NO	26			Negative	NO								0	1	1 to 4	YES	1	NO	0		Induced	Oxytocin		Term (>=37weeks)	Singleton		Cephalic		CS	CS		Prolonged labour		Specialist	Male	3200	2.5-3.4	8	9	Normal	4	Group 4
1473	2020-03-20	2020-03-25	5	NO	26			Negative	NO								1	1	1 to 4	YES	1	NO	0		Spontaneous			Term (>=37weeks)	Singleton		Cephalic		CS	CS		Fetal distress		Specialist	Male	3200	2.5-3.4	8	10	Normal	3	Group 3
1600	2020-04-15	2020-04-20	5	NO	26			Negative	NO								0	3	1 to 4	NO		NO	0		Spontaneous			Term (>=37weeks)	Singleton		Cephalic		CS	CS		Fetal distress		Specialist	Female	3200	2.5-3.4	8	10	Normal	3	Group 3
2957	2020-02-22	2020-02-26	4	NO	26			Negative	NO								1	2	1 to 4	NO		NO	0		Spontaneous			Term (>=37weeks)	Singleton		Cephalic		CS	CS		Prolonged labour		Specialist	Male	3200	2.5-3.4	9	10	Normal	3	Group 3
2141	2019-12-21	2019-12-24	3	NO	26			Unknown	NO								0	0	0	NO		NO	0		Spontaneous			Term (>=37weeks)	Singleton		Cephalic		SVD						Male	3200	2.5-3.4	9	10	Normal	1	Group 1
2972	2020-02-27	2020-02-29	2	NO	26			Positive	NO								0	2	1 to 4	NO		NO	0		Spontaneous			Term (>=37weeks)	Singleton		Cephalic		CS	CS		Fetal macrosomia		Specialist	Female	3200	2.5-3.4	9	10	Normal	3	Group 3
2985	2020-02-27	2020-02-29	2	NO	26			Unknown	NO								1	2	1 to 4	NO		NO	0		Spontaneous			Term (>=37weeks)	Singleton		Cephalic		CS	CS		Contracted Pelvis		Specialist	Female	3200	2.5-3.4	9	10	Normal	3	Group 3
1436	2020-10-29	2020-10-31	2	YES	26			Positive	NO								0	3	1 to 4	NO		NO	0		Spontaneous			Term (>=37weeks)	Singleton		Cephalic		CS	CS		Fetal distress		Specialist	Male	3200	2.5-3.4	9	10	Normal	3	Group 3
209	2019-12-24	2019-12-25	1	NO	26			Negative	NO								0	3	1 to 4	NO		NO	0		Spontaneous			Term (>=37weeks)	Singleton		Cephalic		SVD						Female	3200	2.5-3.4	9	10	Normal	3	Group 3
0	2019-11-12	2019-11-13	1	NO	26			Negative	NO								0	2	1 to 4	NO		NO	0		Spontaneous			Term (>=37weeks)	Singleton		Cephalic		SVD						Male	3200	2.5-3.4	9	10	Normal	3	Group 3
1526	2019-11-06	2019-11-07	1	NO	26			Unknown	NO								3	1	1 to 4	NO		NO	0		Spontaneous			Term (>=37weeks)	Singleton		Cephalic		SVD						Male	3200	2.5-3.4	9	10	Normal	3	Group 3
2225	2020-01-03	2020-01-04	1	NO	26			Unknown	NO								0	1	1 to 4	NO		NO	0		Spontaneous			Term (>=37weeks)	Singleton		Cephalic		SVD						Male	3200	2.5-3.4	9	10	Normal	3	Group 3
1069	2019-10-05	2019-10-06	1	NO	26			Negative	NO								0	4	1 to 4	NO		NO	0		Spontaneous			Term (>=37weeks)	Singleton		Cephalic		SVD						Male	3200	2.5-3.4	9	10	Normal	3	Group 3
1078	2019-10-06	2019-10-07	1	NO	26			Negative	NO								0	2	1 to 4	NO		NO	0		Spontaneous			Term (>=37weeks)	Singleton		Cephalic		SVD						Female	3200	2.5-3.4	9	10	Normal	3	Group 3
1190	2019-10-14	2019-10-15	1	NO	26			Positive	NO								0	1	1 to 4	NO		NO	0		Spontaneous			Term (>=37weeks)	Singleton		Cephalic		SVD						Male	3200	2.5-3.4	9	10	Normal	3	Group 3
1222	2019-10-15	2019-10-16	1	NO	26			Positive	NO								0	2	1 to 4	NO		NO	0		Spontaneous			Term (>=37weeks)	Singleton		Cephalic		SVD						Male	3200	2.5-3.4	9	10	Normal	3	Group 3
1651	2020-04-23	2020-04-24	1	NO	26			Negative	NO								0	2	1 to 4	YES	1	NO	0		Spontaneous			Term (>=37weeks)	Singleton		Cephalic		SVD						Female	3200	2.5-3.4	9	10	Normal	3	Group 3
1228	2019-10-16	2019-10-17	1	NO	26			Negative	NO								0	0	0	NO		NO	0		Spontaneous			Term (>=37weeks)	Singleton		Cephalic		SVD						Male	3200	2.5-3.4	9	10	Normal	1	Group 1
1276	2019-10-19	2019-10-20	1	NO	26			Positive	NO								0	5	>5	NO		NO	0		Spontaneous			Preterm (<37weeks)	Multiple	2	Cephalic		SVD						Female	3200	2.5-3.4			Normal	8	Group 8
330	2019-10-23	2019-10-24	1	YES	26			Negative	NO								2	0	0	NO		NO	0		Spontaneous			Term (>=37weeks)	Singleton		Cephalic		SVD						Male	3200	2.5-3.4			Normal	1	Group 1
1429	2020-10-29	2020-10-30	1	NO	26			Positive	NO								0	2	1 to 4	NO		NO	0		Spontaneous			Term (>=37weeks)	Singleton		Cephalic		SVD						Female	3200	2.5-3.4	8	10	Normal	3	Group 3
553	2019-08-25	2019-08-26	1	NO	26			Positive	NO								0	3	1 to 4	NO		NO	0		Spontaneous			Term (>=37weeks)	Singleton		Cephalic		SVD						Male	3200	2.5-3.4	9	10	Normal	3	Group 3
1446	2019-11-04	2019-11-10	6	NO	25			Unknown	NO								0	1	1 to 4	NO		NO	0		Spontaneous			Term (>=37weeks)	Singleton		Cephalic		CS	CS		Prolonged labour		Specialist	Male	3200	2.5-3.4	9	10	Normal	3	Group 3
2309	2020-01-04	2020-01-08	4	NO	25			Negative	NO								0	0	0	YES	1	NO	0		Spontaneous			Term (>=37weeks)	Singleton		Cephalic		CS	CS		Fetal distress		Specialist	Male	3200	2.5-3.4	9	10	Normal	1	Group 1
1893	2019-12-01	2019-12-03	2	NO	25			Positive	NO								1	1	1 to 4	NO		NO	0		Spontaneous			Term (>=37weeks)	Singleton		Cephalic		CS	CS		Fetal distress		Specialist	Male	3200	2.5-3.4	8	10	Normal	3	Group 3
2766	2020-01-08	2020-01-10	2	NO	25			Negative	NO								0	1	1 to 4	NO		NO	0		Spontaneous			Term (>=37weeks)	Singleton		Cephalic		CS	CS		Fetal distress		Specialist	Male	3200	2.5-3.4	9	10	Normal	3	Group 3
0	2020-03-18	2020-03-20	2	NO	25			Negative	NO								3	2	1 to 4	NO		NO	0		Spontaneous			Term (>=37weeks)	Singleton		Cephalic		SVD						Male	3200	2.5-3.4			Normal	3	Group 3
778	2019-09-12	2019-09-13	1	NO	25			Positive	NO								0	1	1 to 4	NO		NO	0		Spontaneous			Term (>=37weeks)	Singleton		Cephalic		SVD						Male	3200	2.5-3.4	10	10	Normal	3	Group 3
2056	2019-12-15	2019-12-16	1	NO	25			Negative	NO								0	3	1 to 4	NO		NO	0		Spontaneous			Term (>=37weeks)	Singleton		Cephalic		SVD						Male	3200	2.5-3.4	9	10	Normal	3	Group 3
2106	2019-12-19	2019-12-20	1	NO	25			Positive	NO								0	1	1 to 4	NO		NO	0		Spontaneous			Term (>=37weeks)	Singleton		Cephalic		SVD						Female	3200	2.5-3.4	10	10	Normal	3	Group 3
1043	2019-10-03	2019-10-04	1	NO	25			Positive	NO								0	4	1 to 4	NO		NO	0		Spontaneous			Term (>=37weeks)	Singleton		Cephalic		SVD						Male	3200	2.5-3.4	8	10	Normal	3	Group 3
1047	2019-10-03	2019-10-04	1	NO	25			Positive	NO								0	3	1 to 4	NO		NO	0		Spontaneous			Term (>=37weeks)	Singleton		Cephalic		SVD						Male	3200	2.5-3.4	9	10	Normal	3	Group 3
3329	2020-03-21	2020-03-22	1	NO	25			Negative	NO								0	2	1 to 4	NO		NO	0		Spontaneous			Term (>=37weeks)	Singleton		Cephalic		SVD						Male	3200	2.5-3.4	8	10	Normal	3	Group 3
1670	2020-04-28	2020-04-29	1	NO	25			Negative	NO								0	2	1 to 4	NO		NO	0		Spontaneous			Term (>=37weeks)	Singleton		Cephalic		SVD						Male	3200	2.5-3.4	8	10	Normal	3	Group 3
1648	2020-04-23	2020-04-24	1	NO	25			Negative	NO								0	1	1 to 4	NO		NO	0		Spontaneous			Term (>=37weeks)	Singleton		Cephalic		SVD						Male	3200	2.5-3.4	8	10	Normal	3	Group 3
3141	2020-03-13	2020-03-14	1	NO	25			Negative	NO								1	0	0	NO		NO	0		Spontaneous			Term (>=37weeks)	Singleton		Cephalic		SVD						Female	3200	2.5-3.4			Normal	1	Group 1
2500	2020-01-17	2020-01-18	1	YES	25			Positive	NO								0	1	1 to 4	NO		NO	0		Spontaneous			Term (>=37weeks)	Singleton		Cephalic		SVD						Male	3200	2.5-3.4	9	10	Normal	3	Group 3
1265	2019-10-18	2019-10-19	1	NO	25			Positive	NO								0	4	1 to 4	NO		NO	0		Spontaneous			Term (>=37weeks)	Singleton		Cephalic		SVD						Male	3200	2.5-3.4	9	10	Normal	3	Group 3
1150	2020-01-21	2020-01-22	1	YES	25			Positive	NO								0	1	1 to 4	NO		NO	0		Spontaneous			Term (>=37weeks)	Singleton		Cephalic		SVD						Male	3200	2.5-3.4	8	10	Normal	3	Group 3
1138	2020-01-20	2020-01-21	1	NO	25			Negative	NO								0	1	1 to 4	NO		NO	0		Spontaneous			Term (>=37weeks)	Singleton		Cephalic		SVD						Male	3200	2.5-3.4	9	10	Normal	3	Group 3
1391	2019-10-27	2019-10-28	1	NO	25			Positive	NO								1	3	1 to 4	NO		NO	0		Spontaneous			Term (>=37weeks)	Singleton		Cephalic		SVD						Male	3200	2.5-3.4	8	10	Normal	3	Group 3
4226	2023-06-13	2023-06-14	1	NO	25			Negative	NO								3	2	1 to 4	NO		NO	0		Spontaneous			Term (>=37weeks)	Singleton		Cephalic		SVD						Male	3200	2.5-3.4	10	10	Normal	3	Group 3
576	2019-08-27	2019-08-28	1	NO	25			Negative	NO								0	0	0	YES	1	NO	0		Spontaneous			Term (>=37weeks)	Singleton		Cephalic		SVD						Male	3200	2.5-3.4	9	10	Normal	1	Group 1
650	2019-08-30	2019-08-31	1	NO	25			Negative	NO								0	2	1 to 4	YES	1	NO	0		Spontaneous			Term (>=37weeks)	Singleton		Cephalic		SVD						Female	3200	2.5-3.4	9	10	Normal	3	Group 3
3285	2020-03-18	2020-10-19		NO	24			Negative	YES	HTN	1	0	0	0	0		3	2	1 to 4	NO		NO	0		Spontaneous			Preterm (<37weeks)	Singleton		Cephalic		SVD						Male	3200	2.5-3.4			Normal	10	Group 10
1522	2019-11-24	2019-12-25		NO	24			Unknown	NO								0	1	1 to 4	NO		NO	0		Spontaneous			Term (>=37weeks)	Singleton		Cephalic		SVD						Female	3200	2.5-3.4	9	10	Normal	3	Group 3
3313	2020-03-19	2020-03-23	4	NO	24			Positive	NO								0	0	0	NO		NO	0		Spontaneous			Preterm (<37weeks)	Singleton		Cephalic		CS	CS		Fetal distress		Specialist	Male	3200	2.5-3.4	8	10	Normal	10	Group 10
2233	2019-12-27	2019-12-30	3	NO	24			Unknown	NO								0	0	0	NO		NO	0		Spontaneous			Term (>=37weeks)	Singleton		Cephalic		SVD						Female	3200	2.5-3.4	9	10	Normal	1	Group 1
1066	2020-01-07	2020-01-10	3	NO	24			Unknown	NO								0	1	1 to 4	NO		NO	0		Spontaneous			Term (>=37weeks)	Singleton		Cephalic		CS	CS		Fetal distress		Specialist	Female	3200	2.5-3.4	9	10	Normal	3	Group 3
2305	2020-01-02	2020-01-04	2	NO	24			Positive	NO								0	2	1 to 4	NO		NO	0		Spontaneous			Term (>=37weeks)	Singleton		Cephalic		SVD						Male	3200	2.5-3.4	9	10	Normal	3	Group 3
879	2019-09-20	2019-09-21	1	NO	24			Unknown	NO								0	2	1 to 4	NO		NO	0		Spontaneous			Term (>=37weeks)	Singleton		Cephalic		SVD						Male	3200	2.5-3.4	9	10	Normal	3	Group 3
0	2019-11-22	2019-11-23	1	NO	24			Negative	NO								2	1	1 to 4	NO		NO	0		Spontaneous			Term (>=37weeks)	Singleton		Cephalic		SVD						Female	3200	2.5-3.4			Normal	3	Group 3
1631	2019-11-14	2019-11-15	1	NO	24			Unknown	NO								0	1	1 to 4	NO		NO	0		Spontaneous			Term (>=37weeks)	Singleton		Cephalic		SVD						Male	3200	2.5-3.4	9	10	Normal	3	Group 3
1484	2019-11-03	2019-11-04	1	NO	24			Unknown	NO								0	1	1 to 4	NO		NO	0		Spontaneous			Term (>=37weeks)	Singleton		Cephalic		SVD						Male	3200	2.5-3.4	9	10	Normal	3	Group 3
2443	2020-01-13	2020-01-14	1	NO	24			Negative	NO								0	1	1 to 4	NO		NO	0		Spontaneous			Term (>=37weeks)	Singleton		Cephalic		SVD						Male	3200	2.5-3.4	8	10	Normal	3	Group 3
1666	2020-04-27	2020-04-28	1	YES	24			Negative	NO								1	1	1 to 4	NO		NO	0		Spontaneous			Term (>=37weeks)	Singleton		Cephalic		SVD						Female	3200	2.5-3.4	8	10	Normal	3	Group 3
3632	2020-04-18	2020-04-19	1	NO	24			Negative	NO								1	1	1 to 4	NO		NO	0		Spontaneous			Term (>=37weeks)	Singleton		Cephalic		SVD						Male	3200	2.5-3.4	8	10	Normal	3	Group 3
305	2019-10-12	2019-10-13	1	YES	24			Negative	NO								2	1	1 to 4	NO		NO	0		Spontaneous			Term (>=37weeks)	Singleton		Breech		CS	CS		Prolonged labour		Medical officer	Female	3200	2.5-3.4			Normal	7	Group 7
4096	2020-06-03	2020-06-04	1	NO	24			Positive	NO								5	0	0	NO		NO	0		Spontaneous			Term (>=37weeks)	Singleton		Cephalic		SVD						Male	3200	2.5-3.4	7	10	Normal	1	Group 1
604	2019-08-29	2019-08-30	1	NO	24			Negative	NO								0	1	1 to 4	NO		NO	0		Spontaneous			Term (>=37weeks)	Singleton		Cephalic		SVD						Male	3200	2.5-3.4	9	10	Normal	3	Group 3
1147	2019-10-11	2019-10-11	0	NO	24			Negative	NO								0	3	1 to 4	NO		NO	0		Spontaneous			Term (>=37weeks)	Singleton		Cephalic		SVD						Female	3200	2.5-3.4	9	10	Normal	3	Group 3
288	2019-10-01	2023-10-02		NO	23			Negative	NO								1			NO		NO	0		Spontaneous			Term (>=37weeks)	Singleton		Cephalic		SVD						Male	3200	2.5-3.4			Normal		Unclassified
3278	2020-03-17	2020-10-23		YES	23			Negative	NO								1	0	0	NO		NO	0		Spontaneous			Term (>=37weeks)	Singleton		Cephalic		CS	CS		Prolonged labour		Medical officer	Female	3200	2.5-3.4			Normal	1	Group 1
1564	2019-11-08	2019-11-12	4	NO	23			Unknown	NO								1	1	1 to 4	YES	1	NO	0		Spontaneous			Term (>=37weeks)	Singleton		Cephalic		CS	CS		Prolonged labour		Specialist	Male	3200	2.5-3.4	7	9	Normal	3	Group 3
3569	2020-04-12	2020-04-16	4	NO	23			Negative	NO								1	1	1 to 4	NO		NO	0		Spontaneous			Term (>=37weeks)	Singleton		Cephalic		CS	CS		Fetal distress			Female	3200	2.5-3.4	8	10	Normal	3	Group 3
3679	2020-04-22	2020-04-25	3	NO	23			Negative	NO								1	1	1 to 4	NO		NO	0		Spontaneous			Term (>=37weeks)	Singleton		Cephalic		CS	CS		Contracted Pelvis		Specialist	Male	3200	2.5-3.4	9	10	Normal	3	Group 3
756	2019-09-11	2019-09-12	1	NO	23			Negative	NO								0	0	0	NO		NO	0		Spontaneous			Term (>=37weeks)	Singleton		Cephalic		SVD						Male	3200	2.5-3.4	8	10	Normal	1	Group 1
1512	2019-11-05	2019-11-06	1	NO	23			Unknown	NO								1	0	0	NO		NO	0		Spontaneous			Term (>=37weeks)	Singleton		Cephalic		SVD						Male	3200	2.5-3.4	9	10	Normal	1	Group 1
1647	2019-11-15	2019-11-16	1	NO	23			Unknown	NO								0	0	0	NO		NO	0		Spontaneous			Term (>=37weeks)	Singleton		Cephalic		SVD						Male	3200	2.5-3.4	8	10	Normal	1	Group 1
1492	2019-11-04	2019-11-05	1	NO	23			Unknown	NO								0	0	0	NO		NO	0		Spontaneous			Term (>=37weeks)	Singleton		Cephalic		SVD						Male	3200	2.5-3.4	8	10	Normal	1	Group 1
1482	2019-11-04	2019-11-05	1	NO	23			Unknown	NO								0	0	0	NO		NO	0		Spontaneous			Term (>=37weeks)	Singleton		Cephalic		SVD						Female	3200	2.5-3.4	9	10	Normal	1	Group 1
3511	2020-04-08	2020-04-09	1	NO	23			Negative	NO								0	0	0	NO		NO	0		Spontaneous			Term (>=37weeks)	Singleton		Cephalic		SVD						Male	3200	2.5-3.4	9	10	Normal	1	Group 1
2422	2020-01-15	2020-01-16	1	NO	23			Negative	NO								0	2	1 to 4	NO		NO	0		Spontaneous			Term (>=37weeks)	Singleton		Cephalic		SVD						Male	3200	2.5-3.4	8	10	Normal	3	Group 3
1591	2020-04-13	2020-04-14	1	NO	23			Negative	NO								0	1	1 to 4	NO		NO	0		Spontaneous			Term (>=37weeks)	Singleton		Cephalic		SVD						Male	3200	2.5-3.4	8	10	Normal	3	Group 3
410	2020-04-11	2020-04-12	1	NO	23			Unknown	NO								1	1	1 to 4	NO		NO	0		Spontaneous			Term (>=37weeks)	Singleton		Cephalic		SVD						Male	3200	2.5-3.4	8	10	Normal	3	Group 3
3375	2020-03-25	2020-03-26	1	NO	23			Positive	NO								1	1	1 to 4	NO		NO	0		Spontaneous			Term (>=37weeks)	Singleton		Cephalic		SVD						Male	3200	2.5-3.4	8	10	Normal	3	Group 3
3388	2020-03-23	2020-03-24	1	NO	23			Negative	NO								0	0	0	NO		NO	0		Spontaneous			Preterm (<37weeks)	Singleton		Breech		VBD		Breech Delivery				Male	3200	2.5-3.4			Normal	6	Group 6
3685	2020-04-23	2020-04-24	1	NO	23			Unknown	NO								1	1	1 to 4	NO		NO	0		Spontaneous			Term (>=37weeks)	Singleton		Cephalic		SVD						Male	3200	2.5-3.4	9	10	Normal	3	Group 3
2886	2020-01-15	2020-01-16	1	NO	23			Unknown	NO								0	0	0	NO		NO	0		Spontaneous			Term (>=37weeks)	Singleton		Cephalic		SVD						Female	3200	2.5-3.4	9	10	Normal	1	Group 1
1347	2019-10-24	2019-10-25	1	NO	23			Negative	NO								0	0	0	NO		NO	0		Spontaneous			Term (>=37weeks)	Singleton		Cephalic		SVD						Female	3200	2.5-3.4	9	10	Normal	1	Group 1
1374	2019-10-26	2019-10-27	1	NO	23			Positive	NO								0	2	1 to 4	NO		NO	0		Spontaneous			Term (>=37weeks)	Singleton		Cephalic		SVD						Male	3200	2.5-3.4	9	10	Normal	3	Group 3
1390	2019-10-27	2019-10-28	1	NO	23			Negative	NO								0	2	1 to 4	NO		NO	0		Spontaneous			Term (>=37weeks)	Singleton		Cephalic		SVD						Male	3200	2.5-3.4	9	10	Normal	3	Group 3
1434	2019-10-29	2019-10-30	1	NO	23			Positive	NO								0	3	1 to 4	NO		NO	0		Spontaneous			Preterm (<37weeks)	Singleton		Cephalic		SVD						Male	3200	2.5-3.4	8	10	Normal	10	Group 10
3717	2020-04-26	2020-04-27	1	NO	23			Negative	NO								0	1	1 to 4	NO		NO	0		Spontaneous			Term (>=37weeks)	Singleton		Cephalic		SVD						Male	3200	2.5-3.4	8	10	Normal	3	Group 3
3248	2020-03-13	2020-03-14	1	NO	23			Negative	NO								0	0	0	NO		NO	0		Spontaneous			Term (>=37weeks)	Singleton		Cephalic		SVD						Male	3200	2.5-3.4	9	10	Normal	1	Group 1
468	2019-10-15	2019-10-16	1	NO	23			Unknown	NO								0	1	1 to 4	NO		NO	0		Spontaneous			Term (>=37weeks)	Singleton		Cephalic		SVD						Male	3200	2.5-3.4	9	10	Normal	3	Group 3
19	2019-07-02	2019-07-03	1	NO	23			Negative	NO								3	2	1 to 4	NO		NO	0		Spontaneous			Term (>=37weeks)	Singleton		Cephalic		SVD						Female	3200	2.5-3.4	9	10	Normal	3	Group 3
43	2019-07-04	2019-07-05	1	NO	23			Negative	NO								2	1	1 to 4	NO		NO	0		Spontaneous			Term (>=37weeks)	Singleton		Cephalic		SVD						Male	3200	2.5-3.4	9	10	Normal	3	Group 3
325	2019-10-19	2023-10-21		YES	22			Negative	NO								2	1	1 to 4	NO		NO	0		Spontaneous			Term (>=37weeks)	Singleton		Cephalic		SVD						Male	3200	2.5-3.4			Normal	3	Group 3
1811	2019-12-05	2019-12-09	4	NO	22			Negative	NO								1	0	0	NO		NO	0		Spontaneous			Term (>=37weeks)	Singleton		Cephalic		CS	CS		Contracted Pelvis		Specialist	Male	3200	2.5-3.4	8	10	Normal	1	Group 1
3277	2020-03-19	2020-03-23	4	NO	22			Negative	NO								1	1	1 to 4	NO		NO	0		Spontaneous			Term (>=37weeks)	Singleton		Cephalic		CS	CS		Contracted Pelvis		Medical officer	Male	3200	2.5-3.4	8	10	Normal	3	Group 3
1827	2019-11-27	2019-11-30	3	YES	22			Negative	NO								2	1	1 to 4	NO		NO	0		Spontaneous			Term (>=37weeks)	Singleton		Cephalic		SVD						Male	3200	2.5-3.4			Normal	3	Group 3
1187	2019-10-13	2019-10-15	2	YES	22			Positive	NO								0	1	1 to 4	NO		NO	0		Spontaneous			Term (>=37weeks)	Singleton		Cephalic		SVD						Male	3200	2.5-3.4	9	10	Normal	3	Group 3
3502	2020-04-06	2020-04-08	2	NO	22			Unknown	NO								0	2	1 to 4	NO		NO	0		Spontaneous			Term (>=37weeks)	Singleton		Cephalic		CS	CS		Fetal distress		Medical officer	Female	3200	2.5-3.4	7	9	Normal	3	Group 3
0	2019-09-14	2019-09-15	1	NO	22			Negative	NO								0	2	1 to 4	NO		NO	0		Spontaneous			Term (>=37weeks)	Singleton		Cephalic		SVD						Male	3200	2.5-3.4	9	10	Normal	3	Group 3
1575	2019-11-10	2019-11-11	1	NO	22			Unknown	NO								0	1	1 to 4	NO		NO	0		Spontaneous			Term (>=37weeks)	Singleton		Cephalic		SVD						Female	3200	2.5-3.4	9	10	Normal	3	Group 3
0	2019-11-10	2019-11-11	1	NO	22			Negative	NO								2	1	1 to 4	NO		NO	0		Spontaneous			Preterm (<37weeks)	Singleton		Cephalic		SVD						Female	3200	2.5-3.4	9	10	Normal	10	Group 10
1141	2019-10-10	2019-10-11	1	NO	22			Negative	NO								0	1	1 to 4	NO		NO	0		Spontaneous			Term (>=37weeks)	Singleton		Cephalic		SVD						Male	3200	2.5-3.4	9	10	Normal	3	Group 3
3605	2020-04-15	2020-04-16	1	NO	22			Negative	NO								1	0	0	NO		NO	0		Spontaneous			Term (>=37weeks)	Singleton		Cephalic		SVD						Male	3200	2.5-3.4	8		Normal	1	Group 1
1279	2019-10-20	2019-10-21	1	NO	22			Positive	NO								0	0	0	NO		NO	0		Spontaneous			Term (>=37weeks)	Singleton		Cephalic		SVD						Female	3200	2.5-3.4	9	10	Normal	1	Group 1
26	2019-07-03	2019-07-04	1	NO	22			Negative	NO								3	2	1 to 4	NO		NO	0		Spontaneous			Term (>=37weeks)	Singleton		Cephalic		SVD						Female	3200	2.5-3.4	9	0	Normal	3	Group 3
44	2019-07-04	2019-07-05	1	NO	22			Negative	NO								2	0	0	NO		NO	0		Spontaneous			Term (>=37weeks)	Singleton		Cephalic		SVD						Female	3200	2.5-3.4	9	10	Normal	1	Group 1
172	2019-07-18	2019-07-19	1	NO	22			Negative	NO								0	0	0	NO		NO	0		Spontaneous			Term (>=37weeks)	Singleton		Cephalic		SVD						Female	3200	2.5-3.4			Normal	1	Group 1
586	2019-08-28	2019-08-29	1	NO	22			Negative	NO								0	1	1 to 4	NO		YES	1	1 Previous Csar	Spontaneous			Term (>=37weeks)	Singleton		Cephalic		CS	CS		Previous CS		Medical officer	Female	3200	2.5-3.4	9	10	Normal	5	Group 5
729	2019-09-08	2019-09-09	1	NO	22			Negative	NO								0	1	1 to 4	NO		NO	0		Spontaneous			Term (>=37weeks)	Singleton		Cephalic		CS	CS		Prolonged labour		Specialist	Female	3200	2.5-3.4	9	10	Normal	3	Group 3
1737	2019-11-21	2019-11-26	5	YES	21			Negative	NO								3	2	1 to 4	NO		NO	0		Spontaneous			Term (>=37weeks)	Singleton		Cephalic		CS	CS		Prolonged labour		Medical officer	Female	3200	2.5-3.4			Normal	3	Group 3
1742	2019-12-10	2019-12-13	3	NO	21			Unknown	NO								1	0	0	NO		NO	0		Spontaneous			Term (>=37weeks)	Singleton		Cephalic		CS	CS		Contracted Pelvis		Specialist	Male	3200	2.5-3.4	8	10	Normal	1	Group 1
1888	2019-12-01	2019-12-03	2	NO	21			Positive	NO								0	1	1 to 4	NO		NO	0		Spontaneous			Term (>=37weeks)	Singleton		Cephalic		SVD						Female	3200	2.5-3.4	9	10	Normal	3	Group 3
1896	2019-12-02	2019-12-03	1	NO	21			Unknown	NO								3	0	0	NO		NO	0		Spontaneous			Term (>=37weeks)	Singleton		Breech		VBD		Breech Delivery				Female	3200	2.5-3.4	9		Normal	6	Group 6
1034	2019-10-02	2019-10-03	1	NO	21			Positive	NO								0	0	0	NO		NO	0		Spontaneous			Term (>=37weeks)	Singleton		Cephalic		SVD						Female	3200	2.5-3.4	9	10	Normal	1	Group 1
2613	2020-01-02	2020-01-03	1	NO	21			Negative	NO								0	1	1 to 4	NO		NO	0		Spontaneous			Term (>=37weeks)	Singleton		Cephalic		SVD						Male	3200	2.5-3.4	8	10	Normal	3	Group 3
1155	2019-10-11	2019-10-12	1	NO	21			Unknown	NO								0	0	0	NO		NO	0		Spontaneous			Term (>=37weeks)	Singleton		Cephalic		SVD						Male	3200	2.5-3.4	9	10	Normal	1	Group 1
1350	2019-10-24	2019-10-25	1	NO	21			Negative	NO								0	1	1 to 4	NO		NO	0		Spontaneous			Term (>=37weeks)	Singleton		Cephalic		SVD						Male	3200	2.5-3.4	9	10	Normal	3	Group 3
1388	2019-10-27	2019-10-28	1	NO	21			Positive	NO								0	0	0	NO		NO	0		Spontaneous			Term (>=37weeks)	Singleton		Cephalic		SVD						Female	3200	2.5-3.4	9	10	Normal	1	Group 1
1421	2019-10-28	2019-10-29	1	NO	21			Positive	NO								0	0	0	NO		NO	0		Spontaneous			Term (>=37weeks)	Singleton		Cephalic		SVD						Female	3200	2.5-3.4	9	10	Normal	1	Group 1
3728	2020-04-28	2020-04-29	1	NO	21			Unknown	NO								0	0	0	NO		NO	0		Spontaneous			Term (>=37weeks)	Singleton		Cephalic		SVD						Female	3200	2.5-3.4	7	9	Normal	1	Group 1
3249	2020-03-13	2020-03-14	1	NO	21			Unknown	NO								0	1	1 to 4	NO		NO	0		Spontaneous			Term (>=37weeks)	Singleton		Cephalic		SVD						Male	3200	2.5-3.4	9	10	Normal	3	Group 3
449	2019-10-13	2019-10-14	1	NO	21			Negative	NO								0	0	0	NO		NO	0		Spontaneous			Term (>=37weeks)	Singleton		Cephalic		SVD						Male	3200	2.5-3.4	9	10	Normal	1	Group 1
475	2019-08-16	2019-08-17	1	NO	21			Negative	NO								0	1	1 to 4	NO		NO	0		Spontaneous			Term (>=37weeks)	Singleton		Cephalic		SVD						Female	3200	2.5-3.4	9	10	Normal	3	Group 3
521	2019-08-21	2019-08-22	1	NO	21			Positive	NO								0	0	0	NO		NO	0		Spontaneous			Term (>=37weeks)	Singleton		Cephalic		SVD						Male	3200	2.5-3.4	9	10	Normal	1	Group 1
4170	2020-06-08	2020-06-09	1	NO	21			Negative	NO								3	1	1 to 4	NO		NO	0		Spontaneous			Term (>=37weeks)	Singleton		Cephalic		SVD						Male	3200	2.5-3.4	8	10	Normal	3	Group 3
1804	2019-11-27	2019-10-29		YES	21			Negative	NO								3	2	1 to 4	NO		NO	0		Spontaneous			Term (>=37weeks)	Singleton		Cephalic		SVD						Male	3200	2.5-3.4			Normal	3	Group 3
2995	2020-02-28	2022-03-01		NO	20			Unknown	NO								1	0	0	NO		NO	0		Spontaneous			Term (>=37weeks)	Singleton		Cephalic		CS	CS		Prolonged labour		Medical officer	Male	3200	2.5-3.4	0	0	Stillbirth	1	Group 1
3647	2020-04-19	2020-04-25	6	NO	20			Negative	NO								1	1	1 to 4	NO		NO	0		Spontaneous			Term (>=37weeks)	Singleton		Cephalic		CS	CS		Fetal macrosomia		Medical officer	Male	3200	2.5-3.4	8	10	Normal	3	Group 3
694	2019-09-07	2019-09-10	3	YES	20			Negative	NO								1	1	1 to 4	NO		NO	0		Spontaneous			Term (>=37weeks)	Singleton		Cephalic		SVD						Male	3200	2.5-3.4	9	10	Normal	3	Group 3
4891	2019-10-08	2019-10-09	1	NO	20			Negative	NO								5	1	1 to 4	NO		NO	0		Spontaneous			Term (>=37weeks)	Singleton		Cephalic		SVD						Female	3200	2.5-3.4	9	10	Normal	5	Group 5
2838	2020-02-11	2020-02-12	1	NO	20			Negative	NO								0	0	0	NO		NO	0		Spontaneous			Term (>=37weeks)	Singleton		Cephalic		SVD						Male	3200	2.5-3.4	8	10	Normal	1	Group 1
2837	2020-02-11	2020-02-12	1	NO	20			Negative	NO								0	1	1 to 4	NO		NO	0		Spontaneous			Term (>=37weeks)	Singleton		Cephalic		SVD						Male	3200	2.5-3.4	7	10	Normal	3	Group 3
3465	2020-04-03	2020-04-04	1	NO	20			Negative	NO								0	0	0	NO		NO	0		Spontaneous			Term (>=37weeks)	Singleton		Cephalic		SVD						Female	3200	2.5-3.4	9	10	Normal	1	Group 1
1564	2020-04-07	2020-04-08	1	NO	20			Negative	NO								1	0	0	NO		NO	0		Spontaneous			Term (>=37weeks)	Singleton		Cephalic		SVD						Female	3200	2.5-3.4	8	10	Normal	1	Group 1
3610	2020-04-15	2020-04-16	1	NO	20			Unknown	NO								0	1	1 to 4	NO		NO	0		Spontaneous			Term (>=37weeks)	Singleton		Cephalic		SVD						Female	3200	2.5-3.4	9	10	Normal	3	Group 3
1219	2019-10-15	2019-10-16	1	NO	20			Negative	NO								0	0	0	NO		NO	0		Spontaneous			Term (>=37weeks)	Singleton		Cephalic		SVD						Female	3200	2.5-3.4	9	10	Normal	1	Group 1
3856	2020-03-24	2020-03-25	1	NO	20			Negative	NO								0	1	1 to 4	NO		NO	0		Spontaneous			Term (>=37weeks)	Singleton		Cephalic		SVD						Female	3200	2.5-3.4	8	10	Normal	3	Group 3
1606	2020-04-15	2020-04-16	1	YES	20			Negative	NO								1	1	1 to 4	NO		NO	0		Spontaneous			Term (>=37weeks)	Singleton		Cephalic		SVD						Male	3200	2.5-3.4	8	10	Normal	3	Group 3
3655	2020-04-20	2020-04-21	1	NO	20			Unknown	NO								1	2	1 to 4	YES	1	NO	0		Spontaneous			Term (>=37weeks)	Singleton		Cephalic		SVD						Female	3200	2.5-3.4	9	10	Normal	3	Group 3
2307	2020-01-04	2020-01-05	1	NO	20			Negative	NO								0	0	0	NO		NO	0		Spontaneous			Term (>=37weeks)	Singleton		Cephalic		SVD						Male	3200	2.5-3.4	8	10	Normal	1	Group 1
340	2019-11-03	2019-11-04	1	YES	20			Negative	NO								1	0	0	NO		NO	0		Spontaneous			Term (>=37weeks)	Singleton		Cephalic		SVD						Female	3200	2.5-3.4			Normal	1	Group 1
1394	2019-10-27	2019-10-28	1	NO	20			Negative	NO								0	0	0	NO		NO	0		Spontaneous			Term (>=37weeks)	Singleton		Cephalic		SVD						Male	3200	2.5-3.4	8	10	Normal	1	Group 1
3755	2020-04-30	2020-05-01	1	NO	20			Negative	NO								0	1	1 to 4	NO		NO	0		Spontaneous			Term (>=37weeks)	Singleton		Cephalic		SVD						Male	3200	2.5-3.4	9	10	Normal	3	Group 3
3253	2020-03-14	2020-03-15	1	NO	20			Negative	NO								0	0	0	NO		NO	0		Spontaneous			Term (>=37weeks)	Singleton		Cephalic		SVD						Male	3200	2.5-3.4	9	10	Normal	1	Group 1
3273	2020-03-15	2020-03-16	1	NO	20			Negative	NO								0	2	1 to 4	NO		NO	0		Spontaneous			Term (>=37weeks)	Singleton		Cephalic		SVD						Male	3200	2.5-3.4	9	10	Normal	3	Group 3
3293	2020-03-16	2020-03-17	1	YES	20			Negative	NO								0	1	1 to 4	NO		NO	0		Spontaneous			Term (>=37weeks)	Singleton		Cephalic		SVD						Female	3200	2.5-3.4	9	10	Normal	3	Group 3
503	2019-08-19	2019-08-20	1	NO	20			Positive	NO								0	0	0	NO		NO	0		Spontaneous			Term (>=37weeks)	Singleton		Cephalic		SVD						Male	3200	2.5-3.4	9	10	Normal	1	Group 1
3352	2020-03-21	2020-03-22	1	NO	20			Negative	NO								0	0	0	NO		NO	0		Spontaneous			Term (>=37weeks)	Singleton		Cephalic		SVD						Male	3200	2.5-3.4	9	10	Normal	1	Group 1
3993	2020-05-24	2020-05-25	1	NO	20			Positive	NO								2	0	0	NO		NO	0		Spontaneous			Term (>=37weeks)	Singleton		Cephalic		SVD						Male	3200	2.5-3.4	8	9	Normal	1	Group 1
669	2019-09-04	2019-09-05	1	NO	20			Negative	NO								0	0	0	NO		NO	0		No labor (pre-labor CS)			Preterm (<37weeks)	Singleton		Cephalic		CS	CS		Fetal distress		Specialist	Female	3200	2.5-3.4	9	10	Normal	10	Group 10
4163	2020-06-08	2020-06-08	0	NO	20			Negative	NO								3	0	0	NO		NO	0		Spontaneous			Term (>=37weeks)	Singleton		Cephalic		SVD						Female	3200	2.5-3.4	9	10	Normal	1	Group 1
2060	2019-12-15	2019-12-21	6	NO	19			Unknown	NO								0	0	0	NO		NO	0		Spontaneous			Term (>=37weeks)	Singleton		Cephalic		SVD						Male	3200	2.5-3.4	9	10	Normal	1	Group 1
714	2019-09-06	2019-09-09	3	NO	19			Unknown	NO								0	0	0	NO		NO	0		Spontaneous			Term (>=37weeks)	Singleton		Cephalic		SVD						Male	3200	2.5-3.4	9	10	Normal	1	Group 1
1649	2019-11-15	2019-11-18	3	YES	19			Negative	NO								1	0	0	NO		NO	0		Spontaneous			Term (>=37weeks)	Singleton		Cephalic		SVD						Female	3200	2.5-3.4			Normal	1	Group 1
2829	2020-01-07	2020-01-10	3	NO	19			Negative	NO								0	0	0	NO		NO	0		Spontaneous			Term (>=37weeks)	Singleton		Cephalic		CS	CS		Prolonged labour		Medical officer	Female	3200	2.5-3.4	8	10	Normal	1	Group 1
1587	2019-11-10	2019-11-12	2	NO	19			Negative	NO								0	0	0	NO		NO	0		Spontaneous			Term (>=37weeks)	Singleton		Cephalic		SVD						Female	3200	2.5-3.4	10	10	Normal	1	Group 1
0	2019-11-07	2019-11-08	1	NO	19			Unknown	NO								0	1	1 to 4	NO		NO	0		Spontaneous			Term (>=37weeks)	Singleton		Cephalic		SVD						Female	3200	2.5-3.4	8	10	Normal	3	Group 3
1664	2019-11-16	2019-11-17	1	NO	19			Negative	NO								0	1	1 to 4	NO		NO	0		Spontaneous			Term (>=37weeks)	Singleton		Cephalic		SVD						Female	3200	2.5-3.4	9	10	Normal	3	Group 3
2021	2019-12-12	2019-12-13	1	YES	19			Unknown	NO								0	1	1 to 4	NO		NO	0		Spontaneous			Term (>=37weeks)	Singleton		Cephalic		SVD						Male	3200	2.5-3.4	9	10	Normal	3	Group 3
2348	2020-01-06	2020-01-07	1	NO	19			Unknown	NO								0	0	0	NO		NO	0		Spontaneous			Term (>=37weeks)	Singleton		Cephalic		SVD						Male	3200	2.5-3.4	8	10	Normal	1	Group 1
2427	2020-01-12	2020-01-13	1	NO	19			Negative	NO								1	0	0	NO		NO	0		Spontaneous			Term (>=37weeks)	Singleton		Cephalic		SVD						Male	3200	2.5-3.4	8	10	Normal	1	Group 1
3537	2020-04-10	2020-04-11	1	NO	19			Negative	NO								1	0	0	NO		NO	0		Spontaneous			Term (>=37weeks)	Singleton		Cephalic		SVD						Female	3200	2.5-3.4	8	10	Normal	1	Group 1
0	2020-05-15	2020-05-16	1	NO	19			Unknown	NO								0	0	0	NO		NO	0		Spontaneous			Term (>=37weeks)	Singleton		Cephalic		SVD						Male	3200	2.5-3.4	8	10	Normal	1	Group 1
174	2019-07-18	2019-07-19	1	NO	19			Negative	NO								0	0	0	NO		NO	0		Spontaneous			Term (>=37weeks)	Singleton		Cephalic		SVD						Female	3200	2.5-3.4	8	10	Normal	1	Group 1
714	2019-09-07	2019-09-08	1	NO	19			Positive	NO								0	0	0	NO		NO	0		Spontaneous			Term (>=37weeks)	Singleton		Cephalic		SVD						Male	3200	2.5-3.4	9	10	Normal	1	Group 1
1323	2019-11-05	2019-11-10	5	NO	18			Unknown	NO								1	0	0	NO		NO	0		Spontaneous			Term (>=37weeks)	Singleton		Cephalic		CS	CS		None of above		Specialist	Male	3200	2.5-3.4	9	10	Normal	1	Group 1
1529	2019-11-06	2019-11-10	4	NO	18			Unknown	NO								0	0	0	NO		NO	0		Spontaneous			Term (>=37weeks)	Singleton		Cephalic		CS	CS		Prolonged labour		Specialist	Male	3200	2.5-3.4	9	10	Normal	1	Group 1
1704	2019-11-18	2019-11-21	3	NO	18			Unknown	NO								1	0	0	NO		NO	0		Spontaneous			Term (>=37weeks)	Singleton		Cephalic		CS	CS		Contracted Pelvis		Specialist	Male	3200	2.5-3.4	9	10	Normal	1	Group 1
0	2019-11-30	2019-12-02	2	YES	18			Negative	NO								2	1	1 to 4	NO		NO	0		Spontaneous			Term (>=37weeks)	Singleton		Cephalic		SVD						Male	3200	2.5-3.4			Normal	3	Group 3
1433	2019-10-29	2019-10-31	2	NO	18			Unknown	NO								2	0	0	NO		NO	0		Spontaneous			Term (>=37weeks)	Singleton		Cephalic		SVD						Male	3200	2.5-3.4	9	10	Normal	1	Group 1
1598	2019-11-11	2019-11-12	1	NO	18			Unknown	NO								0	0	0	NO		NO	0		Spontaneous			Term (>=37weeks)	Singleton		Cephalic		SVD						Male	3200	2.5-3.4	9	10	Normal	1	Group 1
1043	2019-10-03	2019-10-04	1	NO	18			Negative	NO								0	1	1 to 4	NO		NO	0		Spontaneous			Term (>=37weeks)	Singleton		Cephalic		SVD						Male	3200	2.5-3.4	8	10	Normal	3	Group 3
2518	2020-01-18	2020-01-19	1	NO	18			Negative	NO								0	1	1 to 4	NO		NO	0		Spontaneous			Term (>=37weeks)	Singleton		Cephalic		SVD						Male	3200	2.5-3.4	8	10	Normal	3	Group 3
1105	2019-10-08	2019-10-09	1	NO	18			Unknown	NO								0	0	0	NO		NO	0		Spontaneous			Term (>=37weeks)	Singleton		Cephalic		SVD						Male	3200	2.5-3.4	9	10	Normal	1	Group 1
1653	2020-04-24	2020-04-25	1	NO	18			Negative	NO								1	0	0	NO		NO	0		Spontaneous			Term (>=37weeks)	Singleton		Cephalic		SVD						Male	3200	2.5-3.4	8	10	Normal	1	Group 1
1323	2019-10-23	2019-10-24	1	NO	18			Negative	NO								0	0	0	NO		NO	0		Spontaneous			Term (>=37weeks)	Singleton		Cephalic		CS	CS		None of above		Specialist	Male	3200	2.5-3.4	9	10	Normal	1	Group 1
1325	2019-10-23	2019-10-24	1	NO	18			Negative	NO								0	0	0	NO		NO	0		Spontaneous			Term (>=37weeks)	Singleton		Cephalic		SVD						Female	3200	2.5-3.4	9	10	Normal	1	Group 1
1331	2019-10-23	2019-10-24	1	NO	18			Unknown	NO								0	0	0	NO		NO	0		Spontaneous			Term (>=37weeks)	Singleton		Cephalic		SVD						Male	3200	2.5-3.4	9	10	Normal	1	Group 1
3722	2020-04-27	2020-04-28	1	NO	18			Negative	NO								0	0	0	NO		NO	0		Spontaneous			Term (>=37weeks)	Singleton		Cephalic		SVD						Male	3200	2.5-3.4	8	10	Normal	1	Group 1
1409	2019-10-28	2019-10-29	1	NO	18			Unknown	NO								0	0	0	NO		NO	0		Spontaneous			Term (>=37weeks)	Singleton		Cephalic		SVD						Female	3200	2.5-3.4	8	10	Normal	1	Group 1
3243	2020-03-13	2020-03-14	1	NO	18			Negative	NO								1	0	0	YES	1	NO	0		Spontaneous			Term (>=37weeks)	Singleton		Cephalic		SVD						Male	3200	2.5-3.4	9	10	Normal	1	Group 1
3373	2020-03-21	2020-03-22	1	NO	18			Negative	NO								0	0	0	NO		NO	0		Spontaneous			Term (>=37weeks)	Singleton		Cephalic		SVD						Male	3200	2.5-3.4	8	10	Normal	1	Group 1
4114	2020-06-05	2020-06-06	1	NO	18			Positive	NO								4	0	0	NO		NO	0		Spontaneous			Term (>=37weeks)	Singleton		Cephalic		SVD						Male	3200	2.5-3.4	7	10	Normal	1	Group 1
4115	2020-06-05	2020-06-06	1	NO	18			Positive	NO								0	0	0	NO		NO	0		No labor (pre-labor CS)			Term (>=37weeks)	Singleton		Cephalic		SVD						Female	3200	2.5-3.4	9	10	Normal	2	Group 2
590	2019-08-28	2019-08-29	1	NO	18			Positive	NO								0	0	0	NO		NO	0		Spontaneous			Term (>=37weeks)	Singleton		Cephalic		SVD						Female	3200	2.5-3.4	9	10	Normal	1	Group 1
2843	2020-02-12	2020-01-13		NO	18			Unknown	NO								0	0	0	NO		NO	0		Spontaneous			Term (>=37weeks)	Singleton		Cephalic		SVD						Male	3200	2.5-3.4	8	10	Normal	1	Group 1
3985	2020-05-24	1920-02-25		NO	18			Negative	NO								0	0	0	NO		NO	0		Spontaneous			Term (>=37weeks)	Singleton		Cephalic		SVD						Female	3200	2.5-3.4	7	8	Normal	1	Group 1
1797	2019-11-26	2019-11-28	2	NO	17			Negative	NO								0	0	0	NO		NO	0		Spontaneous			Term (>=37weeks)	Singleton		Cephalic		SVD						Male	3200	2.5-3.4			Normal	1	Group 1
300	2019-10-08	2019-10-10	2	YES	17			Negative	NO								1	0	0	NO		NO	0		Spontaneous			Term (>=37weeks)	Singleton		Cephalic		SVD						Male	3200	2.5-3.4			Normal	1	Group 1
16769	2019-11-16	2019-11-17	1	NO	17			Unknown	NO								0	0	0	NO		NO	0		Spontaneous			Term (>=37weeks)	Singleton		Cephalic		SVD						Male	3200	2.5-3.4	8	10	Normal	1	Group 1
2368	2020-01-09	2020-01-10	1	NO	17			Unknown	NO								0	0	0	NO		NO	0		Spontaneous			Term (>=37weeks)	Singleton		Cephalic		SVD						Male	3200	2.5-3.4	8	10	Normal	1	Group 1
1088	2019-10-06	2019-10-07	1	NO	17			Unknown	NO								0	0	0	NO		NO	0		Spontaneous			Term (>=37weeks)	Singleton		Cephalic		SVD						Male	3200	2.5-3.4	9	10	Normal	1	Group 1
3486	2020-04-05	2020-04-06	1	NO	17			Negative	NO								1	0	0	NO		NO	0		Spontaneous			Term (>=37weeks)	Singleton		Cephalic		SVD						Female	3200	2.5-3.4	8	10	Normal	1	Group 1
1343	2019-10-24	2019-10-25	1	NO	17			Negative	NO								0	0	0	NO		NO	0		Spontaneous			Term (>=37weeks)	Singleton		Cephalic		SVD						Male	3200	2.5-3.4	10	10	Normal	1	Group 1
1349	2019-10-24	2019-10-25	1	NO	17			Positive	NO								0	0	0	NO		NO	0		Spontaneous			Term (>=37weeks)	Singleton		Cephalic		SVD						Male	3200	2.5-3.4	9	10	Normal	1	Group 1
1778	2019-11-24	2019-11-25	1	YES	16			Negative	NO								1	0	0	NO		NO	0		Spontaneous			Preterm (<37weeks)	Singleton		Cephalic		SVD						Male	3200	2.5-3.4			Normal	10	Group 10
1443	2019-10-30	2019-10-31	1	NO	16			Negative	NO								0	0	0	NO		NO	0		Spontaneous			Term (>=37weeks)	Singleton		Cephalic		SVD						Female	3200	2.5-3.4			Normal	1	Group 1
632	2019-09-01	2019-09-02	1	NO	16			Negative	NO								0	0	0	NO		NO	0		Spontaneous			Term (>=37weeks)	Singleton		Cephalic		CS	CS		Prolonged labour		Specialist	Male	3200	2.5-3.4	6	8	Normal	1	Group 1
648	2019-09-02	2019-09-03	1	NO	16			Negative	NO								0	0	0	NO		NO	0		Spontaneous			Term (>=37weeks)	Singleton		Cephalic		SVD						Male	3200	2.5-3.4	7	9	Normal	1	Group 1
3262	2020-03-14	2020-03-15	1	NO				Negative	NO								0	0	0	NO		NO	0		Spontaneous			Term (>=37weeks)	Singleton		Cephalic		SVD						Male	3200	2.5-3.4	9	10	Normal	1	Group 1
4014	2020-05-26	2020-05-27	1	NO				Negative	NO								4	0	0	NO		NO	0		Spontaneous			Term (>=37weeks)	Singleton		Cephalic		SVD						Female	3200	2.5-3.4	7	9	Normal	1	Group 1
4092	2020-06-03	2020-06-04	1	NO	20	55		Negative	NO								4	0	0	NO		NO	0		Spontaneous			Term (>=37weeks)	Singleton		Cephalic		SVD						Male	3200	2.5-3.4	9	10	Normal	1	Group 1
308	2019-07-31	2019-08-01	1	NO	39	76		Negative	NO								4	3	1 to 4	NO		NO	0		Spontaneous			Term (>=37weeks)	Singleton		Cephalic		SVD						Male	3200	2.5-3.4	9	10	Normal	3	Group 3
4087	2020-06-02	2020-06-04	2	NO	20	47		Negative	NO								4	0	0	NO		NO	0		Spontaneous			Term (>=37weeks)	Singleton		Cephalic		SVD						Female	3119	2.5-3.4	8	10	Normal	1	Group 1
710	2019-09-07	2019-09-08	1	NO	27			Positive	NO								0	3	1 to 4	NO		NO	0		Spontaneous			Term (>=37weeks)	Singleton		Cephalic		SVD						Female	3108	2.5-3.4	9	10	Normal	3	Group 3
3080	2020-03-03	2020-03-04	1	NO	23			Negative	NO								2	1	1 to 4	NO		NO	0		Spontaneous			Term (>=37weeks)	Singleton		Cephalic		SVD						Female	3108	2.5-3.4			Normal	3	Group 3
3787	2020-05-22	2020-05-04		NO	22	56		Negative	NO								5	1	1 to 4	NO		NO	0		Spontaneous			Term (>=37weeks)	Singleton		Cephalic		SVD						Female	3100	2.5-3.4	9	10	Normal	3	Group 3
4106	2020-03-04	2020-06-05		YES	22	50		Negative	NO								4	1	1 to 4	NO		NO	0		Spontaneous			Term (>=37weeks)	Singleton		Cephalic		SVD						Male	3100	2.5-3.4	8	10	Normal	3	Group 3
4107	2020-06-04	2020-06-05	1	NO	22	49		Negative	NO								4	1	1 to 4	NO		NO	0		No labor (pre-labor CS)			Term (>=37weeks)	Singleton		Cephalic		SVD						Female	3100	2.5-3.4	8	10	Normal	4	Group 4
335	2019-08-02	2019-08-03	1	YES	17	49	148.4	Negative	NO								4	0	0	NO		NO	0		Spontaneous			Term (>=37weeks)	Singleton		Cephalic		SVD						Female	3100	2.5-3.4	7	10	Normal	1	Group 1
325	2019-08-02	2019-08-03	1	NO	18	48	149.5	Negative	NO								3	0	0	NO		NO	0		Spontaneous			Term (>=37weeks)	Singleton		Cephalic		SVD						Female	3100	2.5-3.4	9	10	Normal	1	Group 1
4366	2020-06-24	2020-06-25	1	NO	18	56	153	Negative	NO								6	0	0	NO		NO	0		Spontaneous			Term (>=37weeks)	Singleton		Cephalic		SVD						Female	3100	2.5-3.4	8	10	Normal	1	Group 1
4063	2020-05-31	2020-06-01	1	NO	18	58	153	Negative	NO								6	0	0	NO		NO	0		Spontaneous			Term (>=37weeks)	Singleton		Cephalic		SVD						Female	3100	2.5-3.4	9	10	Normal	1	Group 1
301	2019-07-30	2019-07-31	1	NO	23	65	153.4	Negative	NO								5	1	1 to 4	NO		NO	0		Spontaneous			Term (>=37weeks)	Singleton		Cephalic		SVD						Female	3100	2.5-3.4	9	10	Normal	3	Group 3
4258	2020-06-15	2020-06-18	3	NO	20	60	156	Negative	NO								2	1	1 to 4	NO		NO	0		Spontaneous			Term (>=37weeks)	Singleton		Cephalic		SVD						Female	3100	2.5-3.4	8	10	Normal	3	Group 3
336	2019-08-03	2019-08-03	0	NO	26	65	158	Negative	NO								4	1	1 to 4	NO		NO	0		Spontaneous			Term (>=37weeks)	Singleton		Cephalic		SVD						Male	3100	2.5-3.4	8	9	Normal	3	Group 3
4192	2020-06-10	2020-06-11	1	YES	21	56	158	Negative	NO								2	0	0	NO		NO	0		Spontaneous			Preterm (<37weeks)	Singleton		Cephalic		SVD						Male	3100	2.5-3.4	8	10	Normal	10	Group 10
4167	2020-06-08	2020-06-09	1	NO	34	68	158	Positive	NO								5	4	1 to 4	NO		NO	0		Spontaneous			Term (>=37weeks)	Singleton		Cephalic		SVD						Female	3100	2.5-3.4	8	10	Normal	3	Group 3
3987	2020-05-24	2020-05-25	1	NO	24	56	159	Negative	NO								0	0	0	NO		NO	0		Spontaneous			Term (>=37weeks)	Singleton		Cephalic		SVD						Female	3100	2.5-3.4	9	10	Normal	1	Group 1
4407	2020-06-28	2020-06-28	0	NO	23	60	159	Negative	NO								5	1	1 to 4	NO		NO	0		Spontaneous			Term (>=37weeks)	Singleton		Cephalic		SVD						Female	3100	2.5-3.4	7	10	Normal	3	Group 3
3781	2020-05-03	2020-05-04	1	NO	24	52	160	Negative	NO								4	2	1 to 4	NO		NO	0		Spontaneous			Term (>=37weeks)	Singleton		Cephalic		SVD						Female	3100	2.5-3.4	9	10	Normal	5	Group 5
4432	2020-06-29	2020-06-30	1	NO	23	63	160	Negative	NO								4	1	1 to 4	NO		NO	0		Spontaneous			Term (>=37weeks)	Singleton		Cephalic		SVD						Male	3100	2.5-3.4	9	10	Normal	3	Group 3
4001	2020-05-25	2020-05-26	1	NO	19	49	161	Negative	NO								4	1	1 to 4	NO		NO	0		Spontaneous			Term (>=37weeks)	Singleton		Cephalic		SVD						Female	3100	2.5-3.4	9	10	Normal	3	Group 3
4265	2020-06-16	2020-06-17	1	NO	21	58	161	Negative	NO								4	1	1 to 4	NO		NO	0		Spontaneous			Term (>=37weeks)	Singleton		Cephalic		SVD						Female	3100	2.5-3.4	10	10	Normal	3	Group 3
3844	2020-05-10	2020-05-11	1	NO	22	62	161	Positive	NO								5	0	0	NO		NO	0		Spontaneous			Term (>=37weeks)	Singleton		Cephalic		SVD						Female	3100	2.5-3.4	9	10	Normal	1	Group 1
3861	2020-05-12	2020-05-20	8	NO	25	65	161	Negative	NO								5	1	1 to 4	NO		YES	1	1 Previous Csar	Spontaneous			Term (>=37weeks)	Singleton		Cephalic		CS	CS		Prolonged labour		Medical officer	Male	3100	2.5-3.4	9	10	Normal	5	Group 5
4214	2020-06-12	2020-07-14		YES	22	56	162	Negative	NO								4	1	1 to 4	NO		YES	1	1 Previous Csar	Spontaneous			Term (>=37weeks)	Singleton		Cephalic		CS	CS		Malpresentation		Specialist	Female	3100	2.5-3.4	8	9	Normal	5	Group 5
4000	2020-05-25	2020-05-25	0	NO	28	66	162	Positive	NO								5	4	1 to 4	NO		NO	0		Spontaneous			Term (>=37weeks)	Singleton		Cephalic		SVD						Male	3100	2.5-3.4	8	10	Normal	3	Group 3
4022	2020-05-27	2020-05-27	0	NO	31	68	162	Positive	NO								6	4	1 to 4	NO		NO	0		Spontaneous			Term (>=37weeks)	Singleton		Cephalic		SVD						Male	3100	2.5-3.4	9	10	Normal	3	Group 3
3863	2020-05-12	2020-05-13	1	NO	27	72	162	Negative	NO								3	1	1 to 4	NO		NO	0		Spontaneous			Term (>=37weeks)	Singleton		Cephalic		SVD						Female	3100	2.5-3.4	7	9	Normal	3	Group 3
128	2019-07-14	2019-07-15	1	NO	19	58	162.1	Negative	NO								5	0	0	NO		NO	0		Spontaneous			Term (>=37weeks)	Singleton		Cephalic		SVD						Male	3100	2.5-3.4	9	10	Normal	1	Group 1
453	2019-08-14	2019-08-14	0	NO	32	68	162.1	Negative	NO								4	4	1 to 4	NO		NO	0		Spontaneous			Term (>=37weeks)	Singleton		Cephalic		SVD						Female	3100	2.5-3.4	10	10	Normal	3	Group 3
31	2019-07-03	2019-07-04	1	NO	20	56	162.5	Negative	NO								4	0	0	NO		NO	0		Spontaneous			Term (>=37weeks)	Singleton		Cephalic		SVD						Female	3100	2.5-3.4	8	10	Normal	1	Group 1
3820	2020-05-07	2020-05-17	10	YES	22	56	163	Negative	NO								5	0	0	NO		NO	0		Spontaneous			Term (>=37weeks)	Singleton		Cephalic		CS	CS		Prolonged labour		Intern doctor	Male	3100	2.5-3.4	8	9	Normal	1	Group 1
4267	2020-06-16	2020-06-17	1	NO	27	64	163	Negative	NO								3	0	0	NO		NO	0		Spontaneous			Term (>=37weeks)	Singleton		Cephalic		SVD						Female	3100	2.5-3.4	8	10	Normal	1	Group 1
4407	2020-06-28	2020-06-29	1	NO	25	65	163	Negative	NO								5	3	1 to 4	NO		NO	0		Spontaneous			Term (>=37weeks)	Singleton		Cephalic		SVD						Male	3100	2.5-3.4	9	10	Admitted to NICU	3	Group 3
4444	2020-06-30	2020-07-01	1	NO	20	65	163	Negative	NO								5	1	1 to 4	YES	0	NO	0		Spontaneous			Term (>=37weeks)	Singleton		Cephalic		SVD						Male	3100	2.5-3.4	9	10	Normal	3	Group 3
4427	2020-06-29	2021-07-01		YES	21	60	164	Negative	NO								5	1	1 to 4	NO		YES	1	1 Previous Csar	Induced	Misoprostol		Term (>=37weeks)	Singleton		Cephalic		CS	CS		Prolonged labour		Specialist	Male	3100	2.5-3.4	7	9	Normal	5	Group 5
4011	2020-05-26	2020-06-02	7	NO	26	62	164	Negative	NO								5	1	1 to 4	NO		YES	1	1 Previous Csar	Spontaneous			Term (>=37weeks)	Singleton		Cephalic		CS	CS		Prolonged labour		Intern doctor	Female	3100	2.5-3.4	9	10	Normal	5	Group 5
4242	2020-06-14	2020-06-15	1	NO	23	53	165	Positive	NO								5	2	1 to 4	NO		NO	0		Spontaneous			Term (>=37weeks)	Singleton		Cephalic		SVD						Female	3100	2.5-3.4	9	10	Normal	3	Group 3
4224	2020-06-12	2020-06-13	1	NO	25	54	165	Negative	NO								5	1	1 to 4	YES	0	NO	0		Spontaneous			Term (>=37weeks)	Singleton		Cephalic		SVD						Female	3100	2.5-3.4	9	10	Normal	3	Group 3
4192	2020-06-10	2020-06-11	1	NO	26	66	165	Negative	NO								2	0	0	NO		NO	0		Spontaneous			Term (>=37weeks)	Singleton		Cephalic		SVD						Male	3100	2.5-3.4	8	10	Normal	1	Group 1
3767	2020-05-01	2020-05-02	1	NO	35	75	165	Negative	NO								4	4	1 to 4	NO		NO	0		Spontaneous			Term (>=37weeks)	Singleton		Cephalic		SVD						Female	3100	2.5-3.4	9	10	Normal	3	Group 3
83	2019-07-09	2019-07-10	1	NO	22	53	165.8	Negative	NO								3	0	0	NO		NO	0		Spontaneous			Term (>=37weeks)	Singleton		Cephalic		SVD						Male	3100	2.5-3.4	9	10	Normal	1	Group 1
4368	2020-06-24	2020-06-25	1	NO	25	69	166	Negative	NO								6	0	0	NO		NO	0		Spontaneous			Term (>=37weeks)	Singleton		Cephalic		SVD						Female	3100	2.5-3.4	9	10	Normal	1	Group 1
4405	2020-06-27	2020-06-28	1	NO	31	70	166	Negative	NO								4	1	1 to 4	NO		NO	0		Spontaneous			Term (>=37weeks)	Singleton		Cephalic		SVD						Female	3100	2.5-3.4	9	10	Normal	3	Group 3
146	2019-07-15	2019-07-17	2	NO	27	69	166.2	Negative	NO								4	1	1 to 4	NO		NO	0		Spontaneous			Term (>=37weeks)	Singleton		Cephalic		SVD						Male	3100	2.5-3.4	8	10	Normal	3	Group 3
4447	2020-06-30	2020-07-01	1	NO	34	76	167	Negative	NO								5	3	1 to 4	NO		NO	0		Spontaneous			Term (>=37weeks)	Singleton		Cephalic		SVD						Male	3100	2.5-3.4	9	10	Normal	3	Group 3
4425	2020-06-29	2020-06-30	1	NO	37	78	170	Negative	NO								4	3	1 to 4	NO		NO	0		Induced	Misoprostol		Term (>=37weeks)	Singleton		Cephalic		SVD						Female	3100	2.5-3.4	9	10	Normal	4	Group 4
346	2019-08-03	2019-08-05	2	NO	25	64	170.2	Negative	NO								3	2	1 to 4	NO		NO	0		Spontaneous			Term (>=37weeks)	Singleton		Cephalic		SVD						Female	3100	2.5-3.4	9	10	Normal	3	Group 3
349	2019-08-04	2019-08-05	1	NO	24	59	170.8	Negative	NO								3	2	1 to 4	NO		NO	0		Spontaneous			Term (>=37weeks)	Singleton		Cephalic		SVD						Male	3100	2.5-3.4	8	9	Normal	3	Group 3
528	2019-08-22	2019-08-23	1	NO	32	66	170.8	Negative	NO								4	3	1 to 4	NO		NO	0		Spontaneous			Term (>=37weeks)	Singleton		Cephalic		SVD						Female	3100	2.5-3.4	9	10	Normal	3	Group 3
114	2019-07-13	2019-07-14	1	NO	21	61	175.2	Negative	NO								4	1	1 to 4	NO		NO	0		Spontaneous			Term (>=37weeks)	Singleton		Cephalic		SVD						Male	3100	2.5-3.4	9	10	Normal	3	Group 3
534	2019-08-22	2019-08-24	2	NO	29	74	177.3	Negative	NO								4	2	1 to 4	NO		NO	0		Spontaneous			Term (>=37weeks)	Singleton		Cephalic		SVD						Male	3100	2.5-3.4	8	9	Normal	3	Group 3
309	2019-07-31	2019-08-04	4	NO	36	71	178.3	Negative	NO								4	4	1 to 4	YES	2	YES	2	>1 Previous Scar	Spontaneous			Term (>=37weeks)	Singleton		Cephalic		CS	CS		Prolonged labour		Specialist	Male	3100	2.5-3.4	6	9	Normal	5	Group 5
386	2019-08-07	2019-08-07	0	NO	22	58	179.5	Negative	NO								5	0	0	NO		NO	0		Spontaneous			Term (>=37weeks)	Singleton		Cephalic		SVD						Male	3100	2.5-3.4	8	9	Normal	1	Group 1
196	2023-08-14	2019-08-01		NO	29	72	180.2	Positive	NO								5	2	1 to 4	NO		NO	0		Spontaneous			Term (>=37weeks)	Singleton		Cephalic		SVD						Male	3100	2.5-3.4	6	9	Normal	3	Group 3
0	2020-04-25	2020-04-26	1	NO	40			Negative	NO								0	6	>5	NO		NO	0		Spontaneous			Term (>=37weeks)	Singleton		Cephalic		SVD						Female	3100	2.5-3.4	9	10	Normal	3	Group 3
1232	2019-10-16	2019-10-18	2	NO	36			Negative	NO								0	2	1 to 4	NO		YES	2	>1 Previous Scar	No labor (pre-labor CS)			Term (>=37weeks)	Singleton		Breech		CS	CS		Previous CS		Specialist	Male	3100	2.5-3.4	9	10	Normal	7	Group 7
2267	2019-12-30	2019-12-31	1	NO	35			Unknown	NO								0	1	1 to 4	NO		NO	0		Spontaneous			Term (>=37weeks)	Singleton		Cephalic		SVD						Male	3100	2.5-3.4	9	10	Normal	3	Group 3
1668	2020-04-27	2020-04-28	1	NO	35			Unknown	NO								0	5	>5	YES	1	NO	0		Spontaneous			Term (>=37weeks)	Singleton		Cephalic		SVD						Male	3100	2.5-3.4	8	10	Normal	3	Group 3
3597	2020-04-14	2020-04-15	1	NO	35			Negative	NO								1	3	1 to 4	NO		NO	0		Spontaneous			Term (>=37weeks)	Singleton		Cephalic		SVD						Male	3100	2.5-3.4	9	10	Normal	3	Group 3
1570	2020-04-08	2020-04-09	1	NO	35			Negative	NO								1	3	1 to 4	NO		NO	0		Spontaneous			Term (>=37weeks)	Singleton		Cephalic		SVD						Male	3100	2.5-3.4	9	10	Normal	3	Group 3
2384	2020-03-18	2020-03-20	2	NO	34			Negative	NO								0	4	1 to 4	NO		NO	0		Spontaneous			Term (>=37weeks)	Singleton		Cephalic		SVD						Male	3100	2.5-3.4	7	9	Normal	3	Group 3
1076	2019-10-06	2019-10-07	1	NO	34			Positive	NO								0	4	1 to 4	NO		NO	0		Spontaneous			Term (>=37weeks)	Singleton		Cephalic		SVD						Male	3100	2.5-3.4	8	10	Normal	3	Group 3
449	2019-09-06	2019-09-09	3	NO	33			Positive	NO								4	1	1 to 4	YES	1	NO	0		Spontaneous			Preterm (<37weeks)	Singleton		Cephalic		SVD						Male	3100	2.5-3.4	8	10	Normal	10	Group 10
1895	2019-11-25	2019-11-26	1	NO	33			Positive	NO								3	2	1 to 4	NO		NO	0		Spontaneous			Term (>=37weeks)	Singleton		Cephalic		SVD						Male	3100	2.5-3.4			Normal	3	Group 3
1138	2019-10-10	2019-10-11	1	YES	33			Unknown	NO								0	4	1 to 4	NO		NO	0		Spontaneous			Term (>=37weeks)	Singleton		Cephalic		SVD						Male	3100	2.5-3.4	8	10	Normal	3	Group 3
1185	2020-01-28	2020-01-31	3	NO	32			Negative	NO								1	3	1 to 4	NO		NO	0		Spontaneous			Term (>=37weeks)	Singleton		Cephalic		CS	CS		Fetal distress			Female	3100	2.5-3.4	9	10	Normal	3	Group 3
3235	2020-02-11	2020-02-12	1	NO	32			Positive	NO								4	1	1 to 4	YES	1	NO	0		Spontaneous			Term (>=37weeks)	Singleton		Breech		VBD		Breech Delivery				Male	3100	2.5-3.4			Normal	7	Group 7
1271	2019-10-19	2019-10-20	1	NO	32			Positive	NO								0	0	0	NO		NO	0		Spontaneous			Term (>=37weeks)	Singleton		Cephalic		SVD						Female	3100	2.5-3.4	8	10	Normal	1	Group 1
453	2019-10-14	2019-10-15	1	NO	32			Positive	NO								0	4	1 to 4	NO		NO	0		Spontaneous			Term (>=37weeks)	Singleton		Cephalic		SVD						Female	3100	2.5-3.4	9	10	Normal	3	Group 3
528	2019-08-21	2019-08-22	1	NO	32			Negative	NO								0	3	1 to 4	NO		NO	0		Spontaneous			Term (>=37weeks)	Singleton		Cephalic		SVD						Female	3100	2.5-3.4	9	10	Normal	3	Group 3
2006	2023-12-13	2019-12-14		YES	32			Positive	NO								5	2	1 to 4	NO		NO	0		Spontaneous			Term (>=37weeks)	Singleton		Cephalic		SVD						Male	3100	2.5-3.4	9	10	Normal	3	Group 3
2553	2020-01-20	2020-01-23	3	NO	31			Unknown	NO								1	3	1 to 4	NO		NO	0		Spontaneous			Term (>=37weeks)	Singleton		Cephalic		CS	CS		Prolonged labour		Specialist	Female	3100	2.5-3.4	8	10	Normal	3	Group 3
1634	2020-04-20	2020-04-21	1	NO	31			Negative	NO								1	3	1 to 4	NO		NO	0		Spontaneous			Term (>=37weeks)	Singleton		Cephalic		SVD						Male	3100	2.5-3.4	8	10	Normal	3	Group 3
2987	2020-02-24	2020-02-29	5	NO	30			Negative	NO								1	6	>5	NO		NO	0		Spontaneous			Term (>=37weeks)	Singleton		Cephalic		CS	CS		Fetal macrosomia		Medical officer	Female	3100	2.5-3.4	9	10	Normal	3	Group 3
2097	2019-12-23	2019-12-25	2	YES	30			Unknown	YES	Others	0	0	0	0	1		1	0	0	YES	1	NO	0		Spontaneous			Term (>=37weeks)	Singleton		Cephalic		CS	CS		Prolonged labour		Specialist	Male	3100	2.5-3.4	8	10	Normal	1	Group 1
2095	2019-12-18	2019-12-20	2	NO	30			Unknown	NO								0	0	0	YES	1	NO	0		Spontaneous			Term (>=37weeks)	Singleton		Cephalic		SVD						Male	3100	2.5-3.4	10	10	Normal	1	Group 1
2474	2020-01-15	2020-01-16	1	NO	30			Negative	NO								0	3	1 to 4	NO		NO	0		Spontaneous			Term (>=37weeks)	Singleton		Cephalic		CS	CS		Fetal distress		Specialist	Female	3100	2.5-3.4	9	10	Normal	3	Group 3
3662	2020-04-20	2020-04-21	1	NO	30			Unknown	NO								1	2	1 to 4	NO		NO	0		Spontaneous			Term (>=37weeks)	Singleton		Cephalic		SVD						Female	3100	2.5-3.4	8	10	Normal	3	Group 3
3359	2020-03-22	2020-03-23	1	NO	30			Negative	NO								0	3	1 to 4	NO		NO	0		Spontaneous			Term (>=37weeks)	Singleton		Cephalic		SVD						Male	3100	2.5-3.4	9	10	Normal	3	Group 3
1378	2019-12-31	2020-01-04	4	NO	29			Positive	NO								0	2	1 to 4	YES	1	NO	0		Spontaneous			Term (>=37weeks)	Singleton		Cephalic		CS	CS		Prolonged labour		Medical officer	Male	3100	2.5-3.4	7	9	Normal	3	Group 3
0	2019-09-08	2019-09-09	1	NO	29			Unknown	NO								0	3	1 to 4	NO		NO	0		Spontaneous			Term (>=37weeks)	Singleton		Cephalic		SVD						Male	3100	2.5-3.4	8	9	Normal	3	Group 3
0	2019-11-20	2019-11-21	1	NO	29			Negative	NO								0	3	1 to 4	NO		NO	0		Spontaneous			Term (>=37weeks)	Singleton		Cephalic		SVD						Female	3100	2.5-3.4	9	10	Normal	3	Group 3
2510	2020-01-11	2020-01-12	1	NO	29			Negative	NO								0	4	1 to 4	NO		NO	0		Spontaneous			Term (>=37weeks)	Singleton		Cephalic		SVD						Female	3100	2.5-3.4	9	10	Normal	3	Group 3
534	2019-08-22	2019-08-23	1	NO	29			Positive	NO								0	2	1 to 4	NO		NO	0		Spontaneous			Term (>=37weeks)	Singleton		Cephalic		SVD						Male	3100	2.5-3.4	9	10	Normal	3	Group 3
3624	2020-02-10	2020-02-11	1	YES	29			Negative	NO								0	4	1 to 4	NO		NO	0		Spontaneous			Term (>=37weeks)	Singleton		Cephalic		SVD						Male	3100	2.5-3.4	9	10	Normal	3	Group 3
732	2019-09-08	2019-09-09	1	NO	29			Negative	NO								0	3	1 to 4	NO		NO	0		Spontaneous			Term (>=37weeks)	Singleton		Cephalic		SVD						Male	3100	2.5-3.4	9	10	Normal	3	Group 3
746	2019-09-10	2019-09-11	1	NO	29			Positive	NO								0	3	1 to 4	NO		NO	0		Spontaneous			Term (>=37weeks)	Singleton		Cephalic		SVD						Male	3100	2.5-3.4	9	10	Normal	3	Group 3
1155	2020-02-22	2020-02-25	3	NO	28			Positive	NO								1	3	1 to 4	NO		NO	0		Spontaneous			Term (>=37weeks)	Singleton		Cephalic		CS	CS		Fetal distress		Specialist	Female	3100	2.5-3.4	9	10	Normal	3	Group 3
1593	2019-11-11	2019-11-13	2	NO	28			Positive	NO								1	2	1 to 4	NO		NO	0		Spontaneous			Term (>=37weeks)	Singleton		Cephalic		SVD						Male	3100	2.5-3.4	9	10	Normal	3	Group 3
736	2019-09-09	2019-09-10	1	NO	28			Positive	NO								0	1	1 to 4	NO		NO	0		Spontaneous			Term (>=37weeks)	Singleton		Cephalic		SVD						Female	3100	2.5-3.4	9	10	Normal	3	Group 3
736	2019-09-09	2019-09-10	1	NO	28			Positive	NO								0	1	1 to 4	NO		NO	0		Spontaneous			Term (>=37weeks)	Singleton		Cephalic		SVD						Female	3100	2.5-3.4	9	10	Normal	3	Group 3
1617	2020-04-16	2020-04-17	1	YES	28			Unknown	NO								1	2	1 to 4	NO		NO	0		Spontaneous			Term (>=37weeks)	Singleton		Cephalic		SVD						Male	3100	2.5-3.4	8	10	Normal	3	Group 3
1578	2020-04-10	2020-04-11	1	NO	28			Negative	NO								0	2	1 to 4	NO		NO	0		Spontaneous			Term (>=37weeks)	Singleton		Cephalic		SVD						Male	3100	2.5-3.4	8	10	Normal	3	Group 3
1238	2019-10-16	2019-10-17	1	YES	28			Negative	NO								0	4	1 to 4	NO		NO	0		No labor (pre-labor CS)			Term (>=37weeks)	Singleton		Breech		CS	CS		Prolonged labour		Specialist	Male	3100	2.5-3.4	9	10	Normal	7	Group 7
1330	2019-10-23	2019-10-24	1	NO	28			Positive	NO								0	3	1 to 4	NO		NO	0		Spontaneous			Term (>=37weeks)	Singleton		Cephalic		SVD						Female	3100	2.5-3.4	9	10	Normal	3	Group 3
3477	2020-04-21	2020-04-25	4	YES	27			Negative	NO								0	1	1 to 4	NO		NO	0		Spontaneous			Term (>=37weeks)	Singleton		Cephalic		CS	CS		Prolonged labour		Medical officer	Female	3100	2.5-3.4	7	10	Normal	3	Group 3
3455	2020-04-02	2020-04-04	2	NO	27			Unknown	NO								0	2	1 to 4	YES	2	NO	0		Spontaneous			Term (>=37weeks)	Singleton		Cephalic		SVD						Female	3100	2.5-3.4	7	10	Normal	3	Group 3
2306	2020-01-03	2020-01-04	1	NO	27			Negative	NO								0	2	1 to 4	YES	1	NO	0		Spontaneous			Term (>=37weeks)	Singleton		Cephalic		SVD						Female	3100	2.5-3.4	8	9	Normal	3	Group 3
0	2019-10-14	2019-10-15	1	NO	27			Unknown	NO								1	4	1 to 4	NO		NO	0		Spontaneous			Term (>=37weeks)	Singleton		Cephalic		SVD						Male	3100	2.5-3.4	9	10	Normal	3	Group 3
1206	2019-10-14	2019-10-15	1	NO	27			Unknown	NO								0	4	1 to 4	NO		NO	0		Spontaneous			Term (>=37weeks)	Singleton		Cephalic		SVD						Male	3100	2.5-3.4	9	10	Normal	3	Group 3
1568	2020-04-08	2020-04-09	1	NO	27			Negative	NO								1	2	1 to 4	NO		NO	0		Spontaneous			Term (>=37weeks)	Singleton		Cephalic		SVD						Male	3100	2.5-3.4	8	10	Normal	3	Group 3
3671	2020-04-22	2020-04-23	1	NO	27			Unknown	NO								1	2	1 to 4	NO		NO	0		Spontaneous			Term (>=37weeks)	Singleton		Cephalic		SVD						Female	3100	2.5-3.4	9	10	Normal	3	Group 3
3288	2020-03-16	2020-03-17	1	NO	27			Negative	NO								0	2	1 to 4	NO		NO	0		Spontaneous			Term (>=37weeks)	Singleton		Cephalic		SVD						Male	3100	2.5-3.4	9	10	Normal	3	Group 3
114	2019-07-13	2019-07-14	1	YES	27			Negative	NO								2	1	1 to 4	NO		NO	0		Spontaneous			Term (>=37weeks)	Singleton		Cephalic		SVD						Male	3100	2.5-3.4	9	10	Normal	3	Group 3
2328	2020-01-17	2020-01-20	3	NO	26			Negative	NO								0	2	1 to 4	YES	1	NO	0		Spontaneous			Term (>=37weeks)	Singleton		Cephalic		CS	CS		Fetal distress		Specialist	Female	3100	2.5-3.4	9	10	Normal	3	Group 3
0	2019-08-02	2019-08-03	1	NO	26			Negative	NO								0	3	1 to 4	NO		NO	0		Spontaneous			Term (>=37weeks)	Singleton		Cephalic		SVD						Male	3100	2.5-3.4	9	10	Normal	3	Group 3
0	2019-11-19	2019-11-20	1	NO	26			Unknown	NO								0	0	0	NO		NO	0		Spontaneous			Term (>=37weeks)	Singleton		Cephalic		SVD						Female	3100	2.5-3.4	9	10	Normal	1	Group 1
1824	2019-11-27	2019-11-28	1	NO	26			Negative	NO								2	1	1 to 4	NO		NO	0		Spontaneous			Term (>=37weeks)	Singleton		Cephalic		SVD						Female	3100	2.5-3.4			Normal	3	Group 3
146	2019-08-15	2019-08-16	1	NO	26			Unknown	NO								0	1	1 to 4	NO		NO	0		Spontaneous			Term (>=37weeks)	Singleton		Cephalic		SVD						Female	3100	2.5-3.4	9	10	Normal	3	Group 3
3499	2020-04-06	2020-04-07	1	NO	26			Negative	NO								1	2	1 to 4	NO		NO	0		Spontaneous			Term (>=37weeks)	Singleton		Cephalic		SVD						Female	3100	2.5-3.4	8	10	Normal	3	Group 3
1377	2019-10-26	2019-10-27	1	YES	26			Unknown	NO								1	2	1 to 4	NO		NO	0		Spontaneous			Preterm (<37weeks)	Singleton		Cephalic		SVD						Male	3100	2.5-3.4	9	10	Normal	10	Group 10
1426	2019-10-29	2019-10-30	1	NO	26			Negative	NO								0	2	1 to 4	NO		NO	0		Spontaneous			Term (>=37weeks)	Singleton		Cephalic		SVD						Male	3100	2.5-3.4	9	10	Normal	3	Group 3
3518	2020-04-08	2020-04-11	3	NO	25			Negative	NO								1	2	1 to 4	NO		NO	0		Spontaneous			Term (>=37weeks)	Singleton		Breech		CS	CS		Fetal distress		Specialist	Female	3100	2.5-3.4	9	10	Normal	7	Group 7
4100	2020-06-03	2020-06-05	2	NO	25			Negative	NO								3	0	0	NO		NO	0		Spontaneous			Preterm (<37weeks)	Singleton		Cephalic		SVD						Female	3100	2.5-3.4	8	10	Normal	10	Group 10
697	2019-09-06	2019-09-08	2	NO	25			Negative	NO								0	1	1 to 4	NO		NO	0		No labor (pre-labor CS)			Term (>=37weeks)	Singleton		Breech		CS	CS		Previous CS		Specialist	Male	3100	2.5-3.4	9	10	Normal	7	Group 7
2113	2019-12-19	2019-12-20	1	NO	25			Negative	NO								0	0	0	NO		NO	0		Spontaneous			Term (>=37weeks)	Singleton		Cephalic		SVD						Male	3100	2.5-3.4	7	9	Normal	1	Group 1
2363	2020-01-06	2020-01-07	1	NO	25			Unknown	NO								0	1	1 to 4	NO		NO	0		Spontaneous			Term (>=37weeks)	Singleton		Cephalic		SVD						Male	3100	2.5-3.4	8	10	Normal	3	Group 3
1032	2019-10-01	2019-10-02	1	NO	25			Negative	NO								0	0	0	NO		NO	0		Spontaneous			Term (>=37weeks)	Singleton		Cephalic		SVD						Male	3100	2.5-3.4	8	10	Normal	1	Group 1
3517	2020-04-08	2020-04-09	1	NO	25			Positive	NO								0	1	1 to 4	NO		NO	0		Spontaneous			Term (>=37weeks)	Singleton		Cephalic		SVD						Female	3100	2.5-3.4	8	10	Normal	3	Group 3
1202	2020-02-01	2020-02-02	1	NO	25			Unknown	NO								0	1	1 to 4	NO		NO	0		Spontaneous			Term (>=37weeks)	Singleton		Cephalic		SVD						Male	3100	2.5-3.4	8	10	Normal	3	Group 3
0	2019-12-11	2019-12-13	2	NO	24			Unknown	NO								1	1	1 to 4	NO		NO	0		Spontaneous			Term (>=37weeks)	Singleton		Cephalic		SVD						Male	3100	2.5-3.4	7	9	Normal	3	Group 3
1026	2019-10-01	2019-10-02	1	NO	24			Negative	NO								0	0	0	NO		NO	0		Spontaneous			Term (>=37weeks)	Singleton		Cephalic		SVD						Male	3100	2.5-3.4	8	10	Normal	1	Group 1
1113	2019-10-08	2019-10-09	1	YES	24			Negative	NO								0	1	1 to 4	NO		NO	0		Spontaneous			Term (>=37weeks)	Singleton		Cephalic		SVD						Male	3100	2.5-3.4	9	10	Normal	3	Group 3
1227	2019-10-16	2019-10-17	1	NO	24			Negative	NO								0	1	1 to 4	NO		NO	0		Spontaneous			Term (>=37weeks)	Singleton		Cephalic		SVD						Female	3100	2.5-3.4	9	10	Normal	3	Group 3
3306	2020-03-18	2020-03-19	1	NO	24			Unknown	NO								1	2	1 to 4	NO		NO	0		Spontaneous			Term (>=37weeks)	Singleton		Cephalic		SVD						Male	3100	2.5-3.4	9	10	Normal	3	Group 3
2897	2020-01-08	2020-01-09	1	NO	24			Positive	NO								4	2	1 to 4	NO		NO	0		Spontaneous			Term (>=37weeks)	Singleton		Cephalic		SVD						Male	3100	2.5-3.4	8	10	Normal	3	Group 3
3991	2020-05-24	2020-05-25	1	NO	24			Negative	NO								4	1	1 to 4	NO		NO	0		Spontaneous			Term (>=37weeks)	Singleton		Cephalic		SVD						Female	3100	2.5-3.4	8	10	Normal	3	Group 3
2531	2020-01-20	2020-01-24	4	NO	23			Negative	NO								0	1	1 to 4	NO		NO	0		Spontaneous			Term (>=37weeks)	Singleton		Cephalic		CS	CS		Fetal distress		Specialist	Female	3100	2.5-3.4	9	10	Normal	3	Group 3
3462	2020-04-07	2020-04-10	3	NO	23			Unknown	NO								1	1	1 to 4	NO		NO	0		Spontaneous			Term (>=37weeks)	Singleton		Cephalic		CS	CS		Fetal distress		Specialist	Male	3100	2.5-3.4	9	10	Normal	3	Group 3
847	2019-09-18	2019-09-19	1	YES	23			Negative	NO								0	0	0	NO		NO	0		Spontaneous			Preterm (<37weeks)	Singleton		Cephalic		SVD						Female	3100	2.5-3.4	8	10	Normal	10	Group 10
2027	2019-12-12	2019-12-13	1	NO	23			Unknown	NO								0	1	1 to 4	NO		NO	0		Spontaneous			Term (>=37weeks)	Singleton		Cephalic		SVD						Female	3100	2.5-3.4	9	10	Normal	3	Group 3
1562	2019-11-08	2019-11-09	1	NO	23			Negative	NO								0	1	1 to 4	NO		NO	0		Spontaneous			Term (>=37weeks)	Singleton		Cephalic		SVD						Female	3100	2.5-3.4	9	10	Normal	3	Group 3
1662	2019-11-16	2019-11-17	1	NO	23			Positive	NO								3	1	1 to 4	NO		NO	0		Spontaneous			Term (>=37weeks)	Singleton		Cephalic		SVD						Female	3100	2.5-3.4	9	10	Normal	3	Group 3
3663	2020-04-21	2020-04-22	1	NO	23			Negative	NO								0	1	1 to 4	YES	1	NO	0		Spontaneous			Term (>=37weeks)	Singleton		Cephalic		SVD						Male	3100	2.5-3.4	8	10	Normal	3	Group 3
3536	2020-04-10	2020-04-11	1	NO	23			Unknown	NO								0	1	1 to 4	NO		NO	0		Spontaneous			Term (>=37weeks)	Singleton		Cephalic		SVD						Female	3100	2.5-3.4	8	10	Normal	3	Group 3
3515	2020-04-08	2020-04-09	1	NO	23			Negative	NO								0	0	0	NO		NO	0		Spontaneous			Term (>=37weeks)	Singleton		Cephalic		SVD						Male	3100	2.5-3.4	8	10	Normal	1	Group 1
1126	2019-10-09	2019-10-10	1	NO	23			Negative	NO								0	0	0	NO		NO	0		Spontaneous			Term (>=37weeks)	Singleton		Transverse/ Oblique		CS	CS		None of above	OPP	Specialist	Male	3100	2.5-3.4	9	10	Admitted to NICU	9	Group 9
3659	2020-04-21	2020-04-22	1	NO	23			Negative	NO								1	2	1 to 4	NO		NO	0		Spontaneous			Term (>=37weeks)	Singleton		Cephalic		SVD						Male	3100	2.5-3.4	8	10	Normal	3	Group 3
1302	2019-10-21	2019-10-22	1	NO	23			Positive	NO								0	3	1 to 4	NO		NO	0		Spontaneous			Term (>=37weeks)	Singleton		Cephalic		SVD						Male	3100	2.5-3.4	9	10	Normal	3	Group 3
1124	2020-01-17	2020-01-18	1	NO	23			Positive	NO								0	1	1 to 4	NO		NO	0		Spontaneous			Term (>=37weeks)	Singleton		Cephalic		SVD						Male	3100	2.5-3.4	9	10	Normal	3	Group 3
344	2019-11-07	2019-11-08	1	YES	23			Negative	NO								1	0	0	NO		NO	0		Spontaneous			Term (>=37weeks)	Singleton		Cephalic		SVD						Female	3100	2.5-3.4			Normal	1	Group 1
1407	2019-10-28	2019-10-29	1	NO	23			Unknown	NO								0	0	0	NO		NO	0		Spontaneous			Term (>=37weeks)	Singleton		Cephalic		SVD						Female	3100	2.5-3.4	8	10	Normal	1	Group 1
1737	2019-11-21	2019-11-25	4	NO	22			Unknown	NO								1	2	1 to 4	NO		NO	0		Spontaneous			Term (>=37weeks)	Singleton		Cephalic		CS	CS		Contracted Pelvis		Specialist	Male	3100	2.5-3.4	9	10	Normal	3	Group 3
1929	2019-12-04	2019-12-05	1	NO	22			Negative	NO								0	1	1 to 4	NO		NO	0		Spontaneous			Term (>=37weeks)	Singleton		Cephalic		SVD						Male	3100	2.5-3.4	9	5	Normal	3	Group 3
1185	2019-10-13	2019-10-14	1	NO	22			Positive	NO								0	1	1 to 4	YES	1	NO	0		Spontaneous			Term (>=37weeks)	Singleton		Cephalic		SVD						Female	3100	2.5-3.4	9	10	Normal	3	Group 3
1207	2019-10-14	2019-10-15	1	NO	22			Negative	NO								0	0	0	NO		NO	0		Spontaneous			Term (>=37weeks)	Singleton		Breech		CS	CS		Breech		Specialist	Male	3100	2.5-3.4	8	9	Normal	6	Group 6
2045	2019-12-26	2019-12-27	1	NO	22			Positive	NO								2	2	1 to 4	NO		NO	0		Spontaneous			Term (>=37weeks)	Singleton		Cephalic		SVD						Male	3100	2.5-3.4	8	10	Normal	3	Group 3
3284	2020-03-16	2020-03-17	1	NO	22			Negative	NO								0	1	1 to 4	NO		NO	0		Spontaneous			Term (>=37weeks)	Singleton		Cephalic		SVD						Male	3100	2.5-3.4	9	10	Normal	3	Group 3
33347	2020-03-21	2020-03-22	1	NO	22			Negative	NO								0	0	0	NO		NO	0		Spontaneous			Term (>=37weeks)	Singleton		Cephalic		SVD						Male	3100	2.5-3.4	8	10	Normal	1	Group 1
610	2019-08-30	2019-08-31	1	NO	22			Negative	NO								0	0	0	NO		NO	0		Spontaneous			Term (>=37weeks)	Singleton		Cephalic		SVD						Male	3100	2.5-3.4	9	10	Normal	1	Group 1
205	2023-09-04	2019-09-05		NO	22			Unknown	NO								1	1	1 to 4	NO		NO	0		Spontaneous			Term (>=37weeks)	Singleton		Cephalic		SVD						Male	3100	2.5-3.4	8	10	Normal	3	Group 3
0	2019-12-13	2019-12-15	2	YES	21			Unknown	NO								4	0	0	NO		NO	0		Spontaneous			Term (>=37weeks)	Singleton		Cephalic		SVD						Female	3100	2.5-3.4	8	10	Normal	1	Group 1
2005	2019-12-11	2019-12-12	1	NO	21			Negative	NO								0	1	1 to 4	NO		NO	0		Spontaneous			Term (>=37weeks)	Singleton		Cephalic		SVD						Male	3100	2.5-3.4	9	10	Normal	3	Group 3
1296	2019-10-20	2019-10-21	1	NO	21			Unknown	NO								0	2	1 to 4	NO		NO	0		Spontaneous			Term (>=37weeks)	Singleton		Cephalic		SVD						Male	3100	2.5-3.4	9	10	Normal	3	Group 3
0	2019-12-30	2019-12-31	1	NO	21			Unknown	NO								0	0	0	NO		NO	0		Spontaneous			Term (>=37weeks)	Singleton		Cephalic		SVD						Male	3100	2.5-3.4	9	10	Normal	1	Group 1
3668	2020-04-22	2020-04-23	1	NO	21			Positive	NO								1	1	1 to 4	NO		NO	0		Spontaneous			Term (>=37weeks)	Singleton		Cephalic		SVD						Male	3100	2.5-3.4	8	10	Normal	3	Group 3
3706	2020-04-25	2020-04-26	1	NO	21			Unknown	NO								1	3	1 to 4	NO		NO	0		Spontaneous			Term (>=37weeks)	Singleton		Cephalic		SVD						Female	3100	2.5-3.4	9	10	Normal	3	Group 3
1296	2019-10-20	2019-10-21	1	NO	21			Negative	NO								0	2	1 to 4	NO		NO	0		Spontaneous			Term (>=37weeks)	Singleton		Cephalic		SVD						Male	3100	2.5-3.4	9	10	Normal	3	Group 3
1296	2019-10-21	2019-10-22	1	NO	21			Positive	NO								0	2	1 to 4	NO		NO	0		Spontaneous			Term (>=37weeks)	Singleton		Cephalic		SVD						Male	3100	2.5-3.4	9	10	Normal	3	Group 3
3250	2020-03-13	2020-03-14	1	NO	21			Negative	NO								0	1	1 to 4	NO		NO	0		Spontaneous			Term (>=37weeks)	Singleton		Cephalic		SVD						Female	3100	2.5-3.4	9	10	Normal	3	Group 3
3480	2020-04-04	2023-04-05		NO	20			Negative	NO								0	0	0	NO		NO	0		Spontaneous			Term (>=37weeks)	Singleton		Cephalic		SVD						Male	3100	2.5-3.4	9	10	Normal	1	Group 1
1703	2019-11-27	2019-11-30	3	NO	20			Unknown	NO								0	2	1 to 4	NO		NO	0		Spontaneous			Term (>=37weeks)	Singleton		Cephalic		SVD						Male	3100	2.5-3.4	9	10	Normal	3	Group 3
2058	2019-12-15	2019-12-17	2	YES	20			Negative	YES	HTN	1	0	0	0	0		6	0	0	NO		NO	0		Spontaneous			Term (>=37weeks)	Singleton		Cephalic		SVD						Male	3100	2.5-3.4	5	8	Normal	1	Group 1
1176	2019-10-12	2019-10-14	2	NO	20			Negative	NO								0	2	1 to 4	NO		NO	0		Spontaneous			Term (>=37weeks)	Singleton		Cephalic		SVD						Female	3100	2.5-3.4	7	10	Normal	3	Group 3
0	2019-12-07	2019-12-08	1	NO	20			Unknown	NO								0	1	1 to 4	NO		NO	0		Spontaneous			Term (>=37weeks)	Singleton		Cephalic		SVD						Male	3100	2.5-3.4	9	10	Normal	3	Group 3
0	2019-12-05	2019-12-06	1	NO	20			Positive	NO								0	2	1 to 4	NO		NO	0		Spontaneous			Term (>=37weeks)	Singleton		Cephalic		SVD						Male	3100	2.5-3.4	9	9	Normal	3	Group 3
1651	2019-11-16	2019-11-17	1	NO	20			Negative	NO								1	1	1 to 4	NO		NO	0		Spontaneous			Term (>=37weeks)	Singleton		Cephalic		SVD						Male	3100	2.5-3.4	9	10	Normal	3	Group 3
2123	2019-12-20	2019-12-21	1	NO	20			Negative	NO								0	2	1 to 4	YES	2	NO	0		Spontaneous			Term (>=37weeks)	Singleton		Cephalic		SVD						Male	3100	2.5-3.4	9	10	Normal	3	Group 3
179	2019-07-19	2019-07-20	1	NO	20			Negative	NO								1	0	0	NO		NO	0		Spontaneous			Term (>=37weeks)	Singleton		Cephalic		SVD						Male	3100	2.5-3.4	6	8	Normal	1	Group 1
3824	2020-02-04	2020-02-05	1	NO	20			Unknown	NO								4	1	1 to 4	NO		NO	0		Spontaneous			Term (>=37weeks)	Singleton		Cephalic		SVD						Male	3100	2.5-3.4	9	10	Normal	3	Group 3
4220	2020-06-12	2020-06-13	1	NO	20			Positive	NO								0	0	0	NO		NO	0		Spontaneous			Term (>=37weeks)	Singleton		Cephalic		SVD						Male	3100	2.5-3.4	7	10	Normal	1	Group 1
2153	2019-12-21	2019-10-22		NO	20			Unknown	NO								5	1	1 to 4	NO		NO	0		Spontaneous			Term (>=37weeks)	Singleton		Cephalic		SVD						Male	3100	2.5-3.4	9	10	Normal	3	Group 3
3584	2020-04-13	2020-04-14	1	NO	20			Negative	NO								1	0	0	NO		NO	0		Spontaneous			Term (>=37weeks)	Singleton		Cephalic		SVD						Male	3100	2.5-3.4			Normal	1	Group 1
1916	2019-12-03	2019-12-07	4	YES	19			Unknown	NO								4	1	1 to 4	NO		YES	1	1 Previous Csar	Spontaneous			Term (>=37weeks)	Singleton		Cephalic		SVD						Female	3100	2.5-3.4	10	9	Normal	5	Group 5
1818	2019-11-26	2019-11-28	2	NO	19			Negative	NO								1	0	0	NO		NO	0		Spontaneous			Preterm (<37weeks)	Singleton		Cephalic		SVD						Female	3100	2.5-3.4	9	10	Normal	10	Group 10
359	2019-11-18	2019-11-20	2	NO	19			Negative	NO								1	0	0	NO		NO	0		Spontaneous			Term (>=37weeks)	Singleton		Cephalic		SVD						Male	3100	2.5-3.4			Normal	1	Group 1
1759	2019-11-22	2019-11-23	1	NO	19			Unknown	NO								1	0	0	NO		NO	0		Spontaneous			Term (>=37weeks)	Singleton		Cephalic		SVD						Male	3100	2.5-3.4			Normal	1	Group 1
1368	2020-02-25	2020-02-26	1	NO	19			Negative	NO								0	0	0	NO		NO	0		Spontaneous			Term (>=37weeks)	Singleton		Cephalic		SVD						Male	3100	2.5-3.4	8	10	Normal	1	Group 1
2509	2020-01-25	2020-01-26	1	NO	19			Negative	NO								1	1	1 to 4	NO		NO	0		Spontaneous			Term (>=37weeks)	Singleton		Cephalic		SVD						Male	3100	2.5-3.4	9	10	Normal	3	Group 3
3270	2020-03-15	2020-03-16	1	NO	19			Negative	NO								0	1	1 to 4	NO		NO	0		Spontaneous			Term (>=37weeks)	Singleton		Cephalic		SVD						Male	3100	2.5-3.4	9	10	Normal	3	Group 3
3328	2020-03-20	2020-03-21	1	YES	19			Negative	NO								0	0	0	NO		NO	0		Spontaneous			Term (>=37weeks)	Singleton		Cephalic		SVD						Male	3100	2.5-3.4	9	10	Normal	1	Group 1
4132	2020-06-06	2020-06-07	1	NO	19			Positive	NO								2	1	1 to 4	NO		NO	0		Spontaneous			Term (>=37weeks)	Singleton		Cephalic		SVD						Male	3100	2.5-3.4	8	9	Normal	3	Group 3
660	2019-09-03	2019-09-04	1	NO	19			Negative	NO								0	0	0	NO		NO	0		Spontaneous			Term (>=37weeks)	Singleton		Cephalic		SVD						Male	3100	2.5-3.4	8	10	Normal	1	Group 1
607	2019-09-06	2019-09-07	1	NO	19			Negative	NO								0	0	0	NO		NO	0		Spontaneous			Term (>=37weeks)	Singleton		Cephalic		SVD						Male	3100	2.5-3.4	9	10	Normal	1	Group 1
676	2019-09-04	2019-09-06	2	NO	18			Negative	NO								0	0	0	NO		NO	0		No labor (pre-labor CS)			Term (>=37weeks)	Singleton		Breech		CS	CS		Fetal distress		Specialist	Male	3100	2.5-3.4	8	10	Normal	6	Group 6
2049	2019-12-15	2019-12-16	1	NO	18			Unknown	NO								0	0	0	NO		NO	0		Spontaneous			Term (>=37weeks)	Singleton		Cephalic		SVD						Male	3100	2.5-3.4			Normal	1	Group 1
1633	2019-10-14	2019-10-15	1	NO	18			Negative	NO								1	0	0	NO		NO	0		Spontaneous			Preterm (<37weeks)	Singleton		Cephalic		SVD						Female	3100	2.5-3.4			Normal	10	Group 10
1064	2019-10-04	2019-10-05	1	NO	18			Negative	NO								0	0	0	NO		NO	0		Spontaneous			Preterm (<37weeks)	Singleton		Cephalic		SVD						Male	3100	2.5-3.4	8	10	Normal	10	Group 10
1084	2019-10-06	2019-10-07	1	NO	18			Negative	NO								0	0	0	NO		NO	0		Spontaneous			Term (>=37weeks)	Singleton		Cephalic		SVD						Male	3100	2.5-3.4	8	10	Normal	1	Group 1
3301	2020-03-17	2020-03-17	0	NO	18			Positive	NO								0	1	1 to 4	NO		NO	0		Spontaneous			Term (>=37weeks)	Singleton		Cephalic		SVD						Female	3100	2.5-3.4	9	10	Normal	3	Group 3
4205	2020-06-11	2020-06-14	3	YES	17			Unknown	NO								3	0	0	NO		NO	0		Spontaneous			Term (>=37weeks)	Singleton		Cephalic		CS	CS		Prolonged labour		Medical officer	Male	3100	2.5-3.4	7	10	Normal	1	Group 1
1231	2019-10-16	2019-10-18	2	NO	17			Negative	NO								0	0	0	NO		NO	0		Spontaneous			Term (>=37weeks)	Singleton		Breech		CS	CS		Breech			Male	3100	2.5-3.4	10	10	Normal	6	Group 6
1903	2019-12-03	2019-12-04	1	NO	17			Unknown	NO								5	0	0	NO		NO	0		Spontaneous			Term (>=37weeks)	Singleton		Cephalic		SVD						Female	3100	2.5-3.4	9	10	Normal	1	Group 1
3516	2020-04-08	2020-04-09	1	NO	17			Negative	NO								0	0	0	NO		NO	0		Spontaneous			Term (>=37weeks)	Singleton		Cephalic		SVD						Male	3100	2.5-3.4	8	10	Normal	1	Group 1
1091	2019-10-06	2019-10-07	1	NO	17			Negative	NO								0	0	0	NO		NO	0		Spontaneous			Term (>=37weeks)	Singleton		Cephalic		SVD						Female	3100	2.5-3.4	9	10	Normal	1	Group 1
3574	2020-04-11	2020-04-12	1	NO	17			Negative	NO								1	0	0	NO		NO	0		Spontaneous			Term (>=37weeks)	Singleton		Cephalic		SVD						Male	3100	2.5-3.4	8	10	Normal	1	Group 1
4050	2020-05-30	2020-05-31	1	NO	17			Negative	NO								4	0	0	NO		NO	0		Spontaneous			Term (>=37weeks)	Singleton		Cephalic		SVD						Female	3100	2.5-3.4	9	10	Normal	1	Group 1
4254	2020-06-15	2020-06-16	1	NO	17			Negative	NO								6	0	0	NO		NO	0		Spontaneous			Term (>=37weeks)	Singleton		Cephalic		SVD						Male	3100	2.5-3.4	9	10	Normal	1	Group 1
586	2019-08-28	2019-08-29	1	NO	17			Negative	NO								0	0	0	NO		NO	0		Spontaneous			Term (>=37weeks)	Singleton		Cephalic		SVD						Male	3100	2.5-3.4	9	10	Normal	1	Group 1
2841	2020-02-11	2020-02-12	1	NO	14			Negative	NO								0	0	0	NO		NO	0		Spontaneous			Term (>=37weeks)	Singleton		Cephalic		SVD						Male	3100	2.5-3.4	9	10	Normal	1	Group 1
1039	2019-10-03	2019-10-04	1	NO	14			Negative	NO								0	0	0	NO		NO	0		No labor (pre-labor CS)			Preterm (<37weeks)	Singleton		Cephalic		SVD						Female	3100	2.5-3.4	9	10	Normal	10	Group 10
3283	2020-03-16	2020-03-17	1	NO				Positive	NO								0	0	0	NO		NO	0		Spontaneous			Term (>=37weeks)	Singleton		Cephalic		SVD						Male	3100	2.5-3.4	9	10	Normal	1	Group 1
556	2019-08-25	2019-08-26	1	NO	20	57	163.5	Negative	NO								5	0	0	NO		NO	0		Spontaneous			Term (>=37weeks)	Singleton		Breech		VBD		Breech Delivery				Male	3080	2.5-3.4	8	9	Normal	6	Group 6
2008	2019-12-11	2019-12-13	2	NO	33			Negative	NO								5	3	1 to 4	NO		NO	0		Spontaneous			Term (>=37weeks)	Singleton		Cephalic		SVD						Male	3008	2.5-3.4	8		Normal	3	Group 3
4171	2020-06-08	2020-06-09	1	NO	17	48		Positive	NO								4	0	0	NO		NO	0		Spontaneous			Term (>=37weeks)	Singleton		Cephalic		SVD						Male	3000	2.5-3.4	9	10	Normal	1	Group 1
4156	2020-06-07	2020-06-20	13	NO	22	42		Negative	NO								5	1	1 to 4	NO		NO	0		Spontaneous			Term (>=37weeks)	Singleton		Cephalic		SVD						Male	3000	2.5-3.4	8	10	Normal	3	Group 3
4184	2020-06-07	2020-06-19	12	YES	20	40		Negative	NO								4	1	1 to 4	NO		NO	0		Spontaneous			Term (>=37weeks)	Singleton		Cephalic		SVD						Male	3000	2.5-3.4	7	10	Normal	3	Group 3
4105	2020-06-04	2020-06-09	5	NO	29	52		Negative	NO								5	5	>5	NO		NO	0		Spontaneous			Term (>=37weeks)	Multiple	2	Breech		CS	CS		Prolonged labour		Specialist	Female	3000	2.5-3.4	9	10	Normal	8	Group 8
4143	2020-06-07	2021-06-22		YES	34	56		Negative	NO								4	5	>5	NO		NO	0		Spontaneous			Term (>=37weeks)	Singleton		Cephalic		SVD						Male	3000	2.5-3.4	8	10	Normal	3	Group 3
4180	2020-06-09	2020-06-10	1	NO	22	52		Negative	NO								5	1	1 to 4	YES	2	NO	0		Spontaneous			Term (>=37weeks)	Singleton		Cephalic		SVD						Female	3000	2.5-3.4	9	10	Normal	3	Group 3
4106	2020-06-04	2020-06-05	1	YES	22	64		Negative	NO								5	1	1 to 4	NO		NO	0		Spontaneous			Term (>=37weeks)	Singleton		Cephalic		SVD						Male	3000	2.5-3.4	8	10	Normal	3	Group 3
4023	2020-05-27	2020-05-28	1	NO	20	49		Negative	NO								5	0	0	NO		NO	0		Spontaneous			Term (>=37weeks)	Singleton		Cephalic		SVD						Male	3000	2.5-3.4	9	10	Normal	1	Group 1
184	2019-07-19	2019-07-20	1	NO	29	64		Negative	NO								4	1	1 to 4	NO		NO	0		Spontaneous			Preterm (<37weeks)	Singleton		Cephalic		SVD						Male	3000	2.5-3.4	4	7	Normal	10	Group 10
4168	2020-06-08	2020-06-10	2	YES	21	58		Negative	NO								2	0	0	YES	1	NO	0		Spontaneous			Term (>=37weeks)	Singleton		Cephalic		SVD						Female	3000	2.5-3.4	9	10	Normal	1	Group 1
4070	2020-06-01	2020-06-02	1	NO	26	60		Negative	NO								4	4	1 to 4	NO		NO	0		Spontaneous			Term (>=37weeks)	Singleton		Cephalic		SVD						Female	3000	2.5-3.4	9	10	Normal	3	Group 3
288	2019-07-29	2019-07-30	1	NO	16	51	149.8	Negative	NO								4	0	0	NO		NO	0		Spontaneous			Term (>=37weeks)	Singleton		Cephalic		SVD						Male	3000	2.5-3.4	8	9	Normal	1	Group 1
230	2019-07-22	2019-07-23	1	NO	23	65	149.8	Negative	NO								3	0	0	NO		NO	0		Spontaneous			Term (>=37weeks)	Singleton		Cephalic		SVD						Female	3000	2.5-3.4	8	10	Normal	1	Group 1
69	2019-07-07	2019-07-07	0	NO	20	49	150.3	Negative	NO								5	1	1 to 4	NO		NO	0		Spontaneous			Term (>=37weeks)	Singleton		Cephalic		SVD						Male	3000	2.5-3.4	0	0	Stillbirth	3	Group 3
4153	2020-06-07	2020-06-10	3	YES	21	57	152	Unknown	NO								4	0	0	NO		NO	0		Spontaneous			Term (>=37weeks)	Singleton		Breech		CS	CS		Breech		Intern doctor	Female	3000	2.5-3.4	8	10	Normal	6	Group 6
4230	2020-06-13	2020-06-13	0	NO	17	48	153	Negative	NO								3	0	0	NO		NO	0		Spontaneous			Term (>=37weeks)	Singleton		Cephalic		SVD						Female	3000	2.5-3.4	9	10	Normal	1	Group 1
508	2019-08-20	2019-08-20	0	NO	21	59	153.7	Negative	NO								5	1	1 to 4	NO		NO	0		Spontaneous			Term (>=37weeks)	Singleton		Cephalic		SVD						Male	3000	2.5-3.4	8	10	Normal	3	Group 3
4159	2020-06-08	2020-06-10	2	NO	24	60	153.8	Negative	NO								4	5	>5	NO		NO	0		Spontaneous			Term (>=37weeks)	Singleton		Cephalic		SVD						Male	3000	2.5-3.4	9	10	Normal	3	Group 3
148	2019-07-15	2019-07-16	1	NO	28	65	153.8	Negative	NO								4	2	1 to 4	NO		NO	0		Spontaneous			Term (>=37weeks)	Singleton		Cephalic		SVD						Female	3000	2.5-3.4	9	10	Normal	3	Group 3
193	2019-07-20	2019-07-21	1	NO	17	56	153.9	Negative	NO								5	0	0	NO		NO	0		Spontaneous			Term (>=37weeks)	Singleton		Cephalic		SVD						Female	3000	2.5-3.4	8	10	Normal	1	Group 1
364	2019-08-05	2019-08-06	1	NO	23	67	154.2	Negative	NO								3	1	1 to 4	NO		NO	0		Spontaneous			Term (>=37weeks)	Singleton		Cephalic		SVD						Male	3000	2.5-3.4	9	10	Normal	3	Group 3
4109	2020-06-11	2020-06-14	3	YES	20	61	155	Unknown	NO								3	0	0	NO		NO	0		Spontaneous			Term (>=37weeks)	Singleton		Cephalic		CS	CS		Prolonged labour		Intern doctor	Male	3000	2.5-3.4	9	10	Normal	1	Group 1
4006	2020-05-25	2020-05-26	1	NO	19		156	Negative	NO								6	0	0	NO		NO	0		Spontaneous			Term (>=37weeks)	Singleton		Cephalic		SVD						Male	3000	2.5-3.4	9	10	Normal	1	Group 1
4035	2020-05-17	2020-05-29	12	NO	17	48	156	Positive	NO								6	0	0	YES	1	NO	0		Spontaneous			Term (>=37weeks)	Singleton		Cephalic		SVD						Male	3000	2.5-3.4	9	10	Normal	1	Group 1
3992	2020-05-24	2020-05-26	2	NO	21	55	156	Negative	NO								0	1	1 to 4	NO		NO	0		Spontaneous			Term (>=37weeks)	Singleton		Breech		VBD		Breech Delivery				Male	3000	2.5-3.4	9	10	Normal	7	Group 7
3829	2020-05-08	2020-05-14	6	YES	17	58	156	Negative	NO								6	0	0	NO		NO	0		Induced	Misoprostol		Term (>=37weeks)	Singleton		Cephalic		CS	CS		Malpresentation		Intern doctor	Female	3000	2.5-3.4	9	10	Normal	2	Group 2
211	2019-07-22	2019-07-22	0	NO	28	69	157	Negative	NO								4	3	1 to 4	NO		NO	0		Spontaneous			Term (>=37weeks)	Singleton		Cephalic		SVD						Male	3000	2.5-3.4	8	10	Normal	3	Group 3
3816	2020-05-07	2020-05-08	1	YES	19	52	158	Negative	NO								6	1	1 to 4	NO		NO	0		Spontaneous			Term (>=37weeks)	Singleton		Cephalic		SVD						Female	3000	2.5-3.4	8	10	Normal	3	Group 3
4252	2020-06-15	2020-06-15	0	NO	22	57	158	Negative	NO								4	0	0	NO		NO	0		Spontaneous			Term (>=37weeks)	Singleton		Cephalic		SVD						Female	3000	2.5-3.4	9	10	Normal	1	Group 1
4289	2020-06-18	2020-06-18	0	NO	24	60	158	Negative	NO								4	0	0	NO		NO	0		Spontaneous			Term (>=37weeks)	Singleton		Cephalic		SVD						Male	3000	2.5-3.4	8	10	Normal	1	Group 1
4121	2020-06-05	2020-06-07	2	YES	36	62	159.8	Negative	NO								4	6	>5	NO		NO	0		Spontaneous			Term (>=37weeks)	Singleton		Cephalic		SVD						Male	3000	2.5-3.4	8	9	Normal	3	Group 3
3771	2020-05-02	2020-05-03	1	NO	21	49	160	Negative	NO								4	1	1 to 4	NO		NO	0		Spontaneous			Term (>=37weeks)	Singleton		Cephalic		SVD						Female	3000	2.5-3.4	9	10	Normal	3	Group 3
4305	2020-06-19	2020-06-22	3	NO	18	49	160	Negative	NO								4	0	0	NO		NO	0		Spontaneous			Term (>=37weeks)	Singleton		Cephalic		SVD						Female	3000	2.5-3.4	9	10	Normal	1	Group 1
4406	2020-06-27	2020-06-28	1	NO	19	55	160	Negative	NO								5	1	1 to 4	NO		NO	0		Spontaneous			Term (>=37weeks)	Singleton		Cephalic		SVD						Male	3000	2.5-3.4	9	10	Normal	3	Group 3
529	2019-08-22	2019-08-23	1	NO	19	56	160	Negative	NO								4	0	0	NO		NO	0		Spontaneous			Term (>=37weeks)	Singleton		Cephalic		SVD						Male	3000	2.5-3.4	8	9	Normal	1	Group 1
3765	2020-05-01	2020-05-03	2	NO	24	57	160	Negative	NO								5	3	1 to 4	NO		NO	0		Spontaneous			Term (>=37weeks)	Singleton		Cephalic		SVD						Male	3000	2.5-3.4	8	10	Normal	3	Group 3
20	2019-07-31	2023-08-15		NO	20	56	160.1	Negative	NO								3	1	1 to 4	NO		NO	0		Spontaneous			Term (>=37weeks)	Singleton		Cephalic		SVD						Female	3000	2.5-3.4	8	10	Normal	3	Group 3
4148	2020-06-07	2020-06-10	3	YES	20	58	160.1	Negative	NO								4	2	1 to 4	NO		YES	2	>1 Previous Scar	Spontaneous			Term (>=37weeks)	Singleton		Cephalic		CS	CS		Prolonged labour		Specialist	Male	3000	2.5-3.4	8	9	Normal	5	Group 5
478	2019-08-17	2019-08-22	5	YES	16	53	160.2	Negative	NO								3	0	0	NO		NO	0		Spontaneous			Term (>=37weeks)	Singleton		Cephalic		CS	CS		Prolonged labour		Medical officer	Male	3000	2.5-3.4	9	10	Normal	1	Group 1
328	2019-08-02	2019-08-03	1	NO	27	64	160.5	Negative	NO								4	2	1 to 4	NO		NO	0		Spontaneous			Term (>=37weeks)	Singleton		Cephalic		SVD						Female	3000	2.5-3.4	8	9	Normal	3	Group 3
37	2019-07-04	2019-07-04	0	NO	20	61	160.6	Negative	NO								5	0	0	NO		NO	0		Spontaneous			Term (>=37weeks)	Singleton		Cephalic		SVD						Female	3000	2.5-3.4	8	10	Normal	1	Group 1
23	2019-07-02	2019-07-03	1	NO	18	53	160.7	Negative	NO								5	0	0	YES	1	NO	0		Spontaneous			Term (>=37weeks)	Singleton		Cephalic		SVD						Female	3000	2.5-3.4	8	10	Normal	1	Group 1
4154	2020-06-07	2020-06-07	0	YES	26	64	160.7	Negative	NO								5	1	1 to 4	NO		NO	0		Spontaneous			Term (>=37weeks)	Singleton		Cephalic		SVD						Male	3000	2.5-3.4	9	10	Normal	3	Group 3
3770	2020-05-02	2020-05-03	1	NO	26	58	161	Negative	NO								0	1	1 to 4	NO		NO	0		Spontaneous			Term (>=37weeks)	Singleton		Cephalic		SVD						Female	3000	2.5-3.4	8	10	Normal	5	Group 5
3788	2020-05-03	2020-05-07	4	NO	29	65	161	Positive	NO								6	3	1 to 4	NO		NO	0		Spontaneous			Term (>=37weeks)	Singleton		Cephalic		SVD						Male	3000	2.5-3.4	8	10	Normal	3	Group 3
123	2020-06-05	2020-06-09	4	NO	26	74	161	Negative	NO								4	4	1 to 4	NO		NO	0		Spontaneous			Term (>=37weeks)	Singleton		Cephalic		SVD						Male	3000	2.5-3.4	8	10	Normal	3	Group 3
4015	2020-05-26	2020-05-26	0	NO	29	59	162	Negative	NO								4	1	1 to 4	NO		NO	0		Spontaneous			Term (>=37weeks)	Singleton		Cephalic		SVD						Female	3000	2.5-3.4	9	10	Normal	3	Group 3
4341	2020-06-20	2020-06-25	5	YES	20	63	162	Negative	NO								5	1	1 to 4	NO		NO	0		Spontaneous			Term (>=37weeks)	Singleton		Cephalic		CS	CS		Prolonged labour		Medical officer	Female	3000	2.5-3.4	9	10	Normal	3	Group 3
3780	2020-05-03	2020-05-05	2	NO	25	66	162	Negative	NO								5	1	1 to 4	NO		NO	0		Spontaneous			Term (>=37weeks)	Singleton		Cephalic		SVD						Male	3000	2.5-3.4	9	10	Normal	3	Group 3
86	2019-07-09	2019-07-10	1	NO	21	57	162.3	Negative	NO								3	0	0	NO		NO	0		Spontaneous			Preterm (<37weeks)	Singleton		Cephalic		SVD						Female	3000	2.5-3.4	9	10	Normal	10	Group 10
4122	2020-06-05	2020-06-09	4	NO	23	59.4	162.5	Negative	NO								4	1	1 to 4	NO		NO	0		Spontaneous			Term (>=37weeks)	Singleton		Cephalic		CS	CS		Prolonged labour		Specialist	Male	3000	2.5-3.4	8	9	Normal	3	Group 3
3798	2020-05-05	2020-05-05	0	YES	24	62	163	Negative	NO								4	0	0	NO		NO	0		Spontaneous			Term (>=37weeks)	Singleton		Cephalic		SVD						Female	3000	2.5-3.4	8	10	Normal	1	Group 1
3797	2020-05-05	2020-05-07	2	NO	39	72	163	Negative	NO								3	4	1 to 4	NO		NO	0		Spontaneous			Term (>=37weeks)	Singleton		Cephalic		SVD						Male	3000	2.5-3.4	9	10	Normal	3	Group 3
4051	2020-05-30	2020-05-31	1	NO	31	75	163	Positive	NO								0	1	1 to 4	NO		NO	0		Spontaneous			Term (>=37weeks)	Singleton		Cephalic		SVD						Female	3000	2.5-3.4	9	10	Normal	3	Group 3
4229	2020-06-13	2020-06-14	1	NO	21	56	164	Positive	NO								4	1	1 to 4	NO		NO	0		Spontaneous			Term (>=37weeks)	Singleton		Cephalic		SVD						Female	3000	2.5-3.4	9	10	Normal	3	Group 3
513	2019-08-20	2019-08-20	0	NO	25	58	164.3	Negative	NO								4	2	1 to 4	NO		NO	0		Spontaneous			Term (>=37weeks)	Singleton		Cephalic		SVD						Male	3000	2.5-3.4	8	9	Normal	3	Group 3
4013	2020-05-26	2020-05-27	1	NO	25	58	165	Negative	NO								4	2	1 to 4	NO		NO	0		Spontaneous			Term (>=37weeks)	Singleton		Cephalic		SVD						Female	3000	2.5-3.4	9	10	Normal	3	Group 3
4039	2020-05-28	2020-05-30	2	NO	29	66	165	Negative	NO								4	2	1 to 4	NO		NO	0		Spontaneous			Term (>=37weeks)	Singleton		Cephalic		SVD						Female	3000	2.5-3.4	9	10	Normal	3	Group 3
4036	2020-05-28	2020-05-29	1	NO	30	69	165	Negative	NO								4	2	1 to 4	NO		NO	0		Spontaneous			Term (>=37weeks)	Singleton		Cephalic		SVD						Female	3000	2.5-3.4	9	10	Normal	3	Group 3
57	2019-07-06	2019-07-06	0	NO	21	58	165.5	Negative	NO								5	1	1 to 4	NO		NO	0		Spontaneous			Term (>=37weeks)	Singleton		Cephalic		SVD						Male	3000	2.5-3.4	9	10	Normal	3	Group 3
30	2019-07-03	2019-07-04	1	NO	19	49	165.6	Negative	NO								4	0	0	NO		NO	0		Spontaneous			Term (>=37weeks)	Singleton		Cephalic		SVD						Female	3000	2.5-3.4	8	9	Normal	1	Group 1
277	2019-07-28	2019-07-29	1	NO	18	58	165.7	Negative	NO								4	0	0	NO		NO	0		Spontaneous			Term (>=37weeks)	Singleton		Cephalic		SVD						Female	3000	2.5-3.4	9	10	Normal	1	Group 1
4361	2020-06-23	2020-06-25	2	NO	22	49	166	Unknown	NO								4	1	1 to 4	YES	1	NO	0		Spontaneous			Term (>=37weeks)	Singleton		Cephalic		SVD						Male	3000	2.5-3.4	10	10	Normal	3	Group 3
4287	2020-06-17	2020-06-20	3	NO	30	64	166	Unknown	NO								4	0	0	NO		NO	0		Spontaneous			Term (>=37weeks)	Singleton		Cephalic		SVD						Female	3000	2.5-3.4	9	10	Normal	1	Group 1
3828	2020-05-08	2020-05-09	1	NO	36	74	166	Negative	NO								3	4	1 to 4	NO		NO	0		Spontaneous			Term (>=37weeks)	Singleton		Cephalic		SVD						Female	3000	2.5-3.4	9	10	Normal	3	Group 3
356	2019-08-04	2019-08-05	1	NO	25	60	166.5	Negative	NO								4	3	1 to 4	NO		NO	0		Spontaneous			Term (>=37weeks)	Singleton		Cephalic		SVD						Female	3000	2.5-3.4	8	9	Normal	3	Group 3
585	2019-08-28	2019-08-29	1	NO	21	67	166.5	Negative	NO								4	0	0	NO		NO	0		Spontaneous			Term (>=37weeks)	Singleton		Cephalic		SVD						Male	3000	2.5-3.4	8	9	Normal	1	Group 1
473	2019-08-16	2019-08-18	2	NO	20	61	166.6	Negative	NO								3	1	1 to 4	NO		NO	0		Spontaneous			Term (>=37weeks)	Singleton		Cephalic		SVD						Female	3000	2.5-3.4	9	10	Normal	3	Group 3
507	2019-08-20	2019-08-20	0	NO	24	60	166.8	Negative	NO								3	3	1 to 4	NO		NO	0		Spontaneous			Term (>=37weeks)	Singleton		Cephalic		SVD						Male	3000	2.5-3.4	8	9	Normal	3	Group 3
4186	2020-06-09	2020-06-10	1	NO	19	56	167	Negative	NO								4	0	0	NO		NO	0		Spontaneous			Term (>=37weeks)	Singleton		Cephalic		SVD						Female	3000	2.5-3.4	9	10	Normal	1	Group 1
4374	2020-06-24	2020-06-26	2	NO	21	58	167	Negative	NO								5	1	1 to 4	NO		NO	0		Spontaneous			Term (>=37weeks)	Singleton		Cephalic		SVD						Male	3000	2.5-3.4	9	10	Normal	3	Group 3
4421	2020-06-29	2020-06-29	0	NO	23	65	167	Negative	NO								4	2	1 to 4	NO		NO	0		Spontaneous			Term (>=37weeks)	Singleton		Cephalic		SVD						Female	3000	2.5-3.4	9	10	Normal	3	Group 3
384	2019-08-06	2019-08-07	1	NO	18	56	167.3	Negative	NO								4	0	0	NO		NO	0		Spontaneous			Term (>=37weeks)	Singleton		Cephalic		SVD						Male	3000	2.5-3.4	9	10	Normal	1	Group 1
4379	2020-06-25	2020-06-25	0	NO	36	69	168	Negative	NO								4	2	1 to 4	NO		NO	0		Spontaneous			Term (>=37weeks)	Singleton		Cephalic		SVD						Male	3000	2.5-3.4	9	10	Normal	3	Group 3
4349	2020-06-21	2020-06-25	4	NO	21	69	168	Negative	NO								5	1	1 to 4	NO		NO	0		Spontaneous			Term (>=37weeks)	Singleton		Cephalic		SVD						Male	3000	2.5-3.4	8	10	Normal	3	Group 3
4400	2020-06-27	2020-06-28	1	NO	40	76	168	Negative	NO								4	4	1 to 4	NO		NO	0		Spontaneous			Term (>=37weeks)	Singleton		Cephalic		SVD						Female	3000	2.5-3.4	9	10	Normal	3	Group 3
4365	2020-06-23	2020-06-24	1	YES	29	76	168	Positive	NO								6	1	1 to 4	NO		NO	0		Spontaneous			Term (>=37weeks)	Singleton		Cephalic		SVD						Male	3000	2.5-3.4	0	0	Stillbirth	3	Group 3
501	2019-08-19	2019-08-24	5	NO	22	62	168.2	Negative	NO								4	2	1 to 4	NO		NO	0		Spontaneous			Term (>=37weeks)	Singleton		Cephalic		CS	CS		Prolonged labour		Medical officer	Male	3000	2.5-3.4	8	9	Normal	3	Group 3
115	2019-07-13	2019-07-14	1	NO	22	65	168.2	Negative	NO								5	0	0	NO		NO	0		Spontaneous			Term (>=37weeks)	Singleton		Cephalic		SVD						Male	3000	2.5-3.4	9	10	Normal	1	Group 1
281	2019-07-28	2019-07-29	1	NO	24	67	168.5	Negative	NO								4	2	1 to 4	NO		NO	0		Spontaneous			Term (>=37weeks)	Singleton		Cephalic		SVD						Male	3000	2.5-3.4	8	10	Normal	3	Group 3
518	2019-08-21	2019-08-21	0	YES	22	62	168.8	Negative	NO								3	2	1 to 4	NO		NO	0		Spontaneous			Term (>=37weeks)	Singleton		Cephalic		SVD						Male	3000	2.5-3.4	7	9	Normal	3	Group 3
4373	2020-06-24	2020-06-25	1	NO	20	56	169	Negative	NO								6	0	0	NO		NO	0		Spontaneous			Term (>=37weeks)	Singleton		Cephalic		SVD						Male	3000	2.5-3.4	9	10	Normal	1	Group 1
4331	2023-08-16	2020-06-22		NO	22	60	169	Negative	NO								4	1	1 to 4	NO		NO	0		Spontaneous			Term (>=37weeks)	Singleton		Cephalic		SVD						Male	3000	2.5-3.4	8	10	Normal	3	Group 3
4316	2020-06-20	2020-06-21	1	NO	32	63	169	Negative	NO								4	3	1 to 4	NO		NO	0		Spontaneous			Term (>=37weeks)	Singleton		Cephalic		SVD						Female	3000	2.5-3.4	8	10	Normal	3	Group 3
4243	2020-06-14	2020-06-15	1	NO	40	71	169	Negative	NO								5	6	>5	NO		NO	0		Spontaneous			Term (>=37weeks)	Singleton		Cephalic		SVD						Female	3000	2.5-3.4	9	10	Normal	3	Group 3
4157	2020-06-07	2020-06-18	11	YES	27	66	170	Negative	YES	Others	0	0	0	0	1		3	3	1 to 4	NO		NO	0		Spontaneous			Term (>=37weeks)	Singleton		Cephalic		SVD						Female	3000	2.5-3.4	9	10	Normal	3	Group 3
512	2019-08-20	2019-08-21	1	NO	25	68	170.3	Negative	NO								3	1	1 to 4	NO		NO	0		Spontaneous			Term (>=37weeks)	Singleton		Cephalic		SVD						Male	3000	2.5-3.4	8	9	Normal	3	Group 3
378	2019-08-06	2019-08-14	8	NO	28	66	170.4	Negative	NO								5	3	1 to 4	NO		NO	0		Spontaneous			Preterm (<37weeks)	Singleton		Cephalic		SVD						Female	3000	2.5-3.4	7	9	Admitted to NICU	10	Group 10
547	2019-08-24	2019-08-28	4	NO	25	67	170.6	Negative	NO								5	1	1 to 4	YES	1	NO	0		Spontaneous			Term (>=37weeks)	Singleton		Cephalic		CS	CS		Prolonged labour		Medical officer	Female	3000	2.5-3.4	9	10	Normal	3	Group 3
110	2019-07-12	2019-07-13	1	NO	40	75	170.8	Negative	NO								5	5	>5	NO		NO	0		Spontaneous			Term (>=37weeks)	Singleton		Cephalic		SVD						Male	3000	2.5-3.4	9	10	Normal	3	Group 3
36	2019-07-04	2019-07-04	0	NO	33	69	171.3	Negative	NO								4	1	1 to 4	NO		NO	0		Spontaneous			Term (>=37weeks)	Singleton		Cephalic		SVD						Female	3000	2.5-3.4	9	10	Normal	3	Group 3
4298	2020-06-19	2020-06-22	3	NO	30	66	172	Negative	NO								4	3	1 to 4	NO		NO	0		Spontaneous			Term (>=37weeks)	Singleton		Cephalic		SVD						Male	3000	2.5-3.4	9	10	Normal	3	Group 3
4277	2020-06-17	2020-06-17	0	NO	38	68	172	Unknown	NO								1	8	>5	NO		NO	0		Spontaneous			Term (>=37weeks)	Singleton		Cephalic		SVD						Male	3000	2.5-3.4	9	10	Normal	3	Group 3
324	2019-08-01	2019-08-02	1	NO	36	71	172.1	Negative	NO								3	5	>5	NO		NO	0		Spontaneous			Term (>=37weeks)	Singleton		Cephalic		SVD						Female	3000	2.5-3.4	9	10	Normal	3	Group 3
4145	2020-06-07	2020-06-09	2	NO	27	69	172.2	Negative	NO								4	2	1 to 4	NO		NO	0		Spontaneous			Term (>=37weeks)	Singleton		Cephalic		SVD						Female	3000	2.5-3.4	8	9	Normal	3	Group 3
40	2019-07-04	2019-07-05	1	NO	28	69	172.3	Negative	NO								3	2	1 to 4	NO		NO	0		Spontaneous			Term (>=37weeks)	Singleton		Cephalic		SVD						Female	3000	2.5-3.4	9	10	Normal	3	Group 3
14	2019-07-02	2019-07-02	0	NO	30	69	173.5	Positive	YES	Others	0	0	0	0	1		4			NO		NO	0		Spontaneous			Term (>=37weeks)	Singleton		Cephalic		SVD						Female	3000	2.5-3.4	9	10	Normal		Unclassified
4142	2020-06-07	2020-06-08	1	NO	34	79	175	Negative	NO								3	4	1 to 4	NO		NO	0		Spontaneous			Term (>=37weeks)	Singleton		Cephalic		SVD						Male	3000	2.5-3.4	8	10	Normal	3	Group 3
109	2019-07-12	2019-07-13	1	NO	26	69	175.3	Negative	NO								4	3	1 to 4	NO		NO	0		Spontaneous			Term (>=37weeks)	Singleton		Cephalic		SVD						Male	3000	2.5-3.4	9	10	Normal	3	Group 3
390	2019-08-07	2019-08-20	13	NO	25	63	175.4	Negative	NO								4	1	1 to 4	YES	1	NO	0		Spontaneous			Preterm (<37weeks)	Singleton		Cephalic		CS	CS		Eclampsia		Medical officer	Female	3000	2.5-3.4	8	9	Admitted to NICU	10	Group 10
375	2019-08-06	2019-08-07	1	NO	26	69	175.9	Negative	NO								5	1	1 to 4	NO		NO	0		Spontaneous			Term (>=37weeks)	Singleton		Cephalic		SVD						Male	3000	2.5-3.4	9	10	Normal	3	Group 3
545	2019-08-24	2019-08-25	1	NO	30	66	177.2	Negative	NO								5	3	1 to 4	YES	1	NO	0		Spontaneous			Term (>=37weeks)	Singleton		Cephalic		SVD						Female	3000	2.5-3.4	9	10	Normal	3	Group 3
562	2019-08-26	2019-08-26	0	NO	32	69	177.4	Negative	NO								5	8	>5	NO		NO	0		Spontaneous			Term (>=37weeks)	Singleton		Cephalic		SVD						Male	3000	2.5-3.4	8	9	Normal	3	Group 3
396	2019-08-08	2019-08-09	1	NO	22	63	177.8	Negative	NO								4	1	1 to 4	NO		NO	0		Spontaneous			Term (>=37weeks)	Singleton		Cephalic		SVD						Female	3000	2.5-3.4	8	9	Normal	3	Group 3
551	2019-08-24	2019-08-25	1	NO	28	68	180	Negative	NO								4	2	1 to 4	NO		NO	0		Spontaneous			Term (>=37weeks)	Singleton		Cephalic		SVD						Male	3000	2.5-3.4	8	9	Normal	3	Group 3
4118	2020-06-05	2020-06-06	1	NO	35	73	180	Negative	NO								4	6	>5	NO		NO	0		Spontaneous			Term (>=37weeks)	Singleton		Cephalic		SVD						Male	3000	2.5-3.4	8	10	Normal	3	Group 3
4105	2020-06-11	2020-06-22	11	NO	24	60	180.2	Negative	NO								4	0	0	NO		NO	0		Spontaneous			Term (>=37weeks)	Multiple	2	Cephalic		CS	CS		Prolonged labour		Specialist	Female	3000	2.5-3.4	9	10	Normal	8	Group 8
3255	2020-03-14	2020-03-15	1	NO				Unknown	NO								0	3	1 to 4	NO		NO	0		Spontaneous			Term (>=37weeks)	Singleton		Cephalic		SVD						Male	3000	2.5-3.4	9	10	Normal	3	Group 3
3238	2020-03-12	2020-03-13	1	NO	44			Negative	NO								1	1	1 to 4	NO		NO	0		Spontaneous			Term (>=37weeks)	Singleton		Cephalic		SVD						Female	3000	2.5-3.4	9	10	Normal	3	Group 3
0	2019-08-05	2019-08-06	1	NO	41			Unknown	NO								0	4	1 to 4	NO		NO	0		Spontaneous			Term (>=37weeks)	Singleton		Cephalic		SVD						Female	3000	2.5-3.4	9	10	Normal	3	Group 3
2793	2020-04-22	2020-04-23	1	NO	39			Unknown	NO								1	5	>5	NO		NO	0		Spontaneous			Term (>=37weeks)	Singleton		Cephalic		SVD						Male	3000	2.5-3.4	8	10	Normal	3	Group 3
1646	2020-04-22	2020-04-22	0	NO	39			Positive	NO								0	4	1 to 4	NO		NO	0		Spontaneous			Term (>=37weeks)	Singleton		Cephalic		SVD						Male	3000	2.5-3.4	8	10	Normal	3	Group 3
3689	2020-04-24	2020-10-20		NO	38			Negative	NO								1	3	1 to 4	NO		NO	0		Spontaneous			Term (>=37weeks)	Singleton		Cephalic		SVD						Male	3000	2.5-3.4	9	10	Normal	3	Group 3
2981	2020-02-24	2020-02-27	3	NO	38			Negative	NO								0	3	1 to 4	NO		NO	0		Spontaneous			Term (>=37weeks)	Singleton		Cephalic		CS	CS		Fetal distress		Specialist	Male	3000	2.5-3.4	9	10	Normal	3	Group 3
3520	2020-04-10	2020-04-11	1	NO	37			Unknown	NO								1	2	1 to 4	NO		NO	0		Spontaneous			Term (>=37weeks)	Singleton		Cephalic		SVD						Male	3000	2.5-3.4	8	10	Normal	3	Group 3
3514	2020-04-08	2020-04-09	1	NO	37			Negative	NO								1	5	>5	NO		NO	0		Spontaneous			Term (>=37weeks)	Singleton		Cephalic		SVD						Male	3000	2.5-3.4	8	10	Normal	3	Group 3
3267	2020-03-14	2020-03-15	1	NO	37			Positive	NO								0	3	1 to 4	NO		NO	0		Spontaneous			Term (>=37weeks)	Singleton		Cephalic		SVD						Female	3000	2.5-3.4	9	10	Normal	3	Group 3
2582	2020-01-24	2020-01-25	1	NO	36			Positive	NO								1	3	1 to 4	NO		NO	0		Spontaneous			Term (>=37weeks)	Singleton		Cephalic		SVD						Female	3000	2.5-3.4	9	10	Normal	3	Group 3
1040	2019-10-03	2023-10-10		NO	35			Negative	NO								0	8	>5	YES	0	NO	0		Spontaneous			Term (>=37weeks)	Singleton		Cephalic		SVD						Male	3000	2.5-3.4	9	10	Normal	3	Group 3
1168	2019-10-12	2019-10-13	1	NO	35			Unknown	NO								0	4	1 to 4	NO		NO	0		Spontaneous			Term (>=37weeks)	Singleton		Cephalic		SVD						Male	3000	2.5-3.4	9	10	Normal	3	Group 3
3459	2020-04-02	2020-04-03	1	NO	35			Negative	NO								0	4	1 to 4	NO		NO	0		Induced	Oxytocin		Term (>=37weeks)	Singleton		Cephalic		SVD						Male	3000	2.5-3.4	8	10	Normal	4	Group 4
3456	2020-04-02	2020-04-03	1	NO	35			Negative	NO								0	2	1 to 4	NO		NO	0		Spontaneous			Term (>=37weeks)	Singleton		Cephalic		SVD						Female	3000	2.5-3.4	8	10	Normal	3	Group 3
495	2019-08-19	2019-08-20	1	NO	35			Positive	NO								0	9	>5	NO		NO	0		Spontaneous			Term (>=37weeks)	Singleton		Cephalic		SVD						Male	3000	2.5-3.4	8	10	Normal	3	Group 3
3751	2020-04-29	2020-05-01	2	NO	34			Positive	NO								0	2	1 to 4	YES	1	NO	0		Spontaneous			Term (>=37weeks)	Singleton		Cephalic		CS	CS		Prolonged labour		Medical officer	Male	3000	2.5-3.4	5	6	Admitted to NICU	3	Group 3
3532	2020-04-10	2020-04-11	1	NO	34			Unknown	NO								1	3	1 to 4	NO		NO	0		Spontaneous			Term (>=37weeks)	Singleton		Cephalic		SVD						Male	3000	2.5-3.4	8	10	Normal	3	Group 3
3237	2020-03-12	2020-03-13	1	NO	34			Negative	NO								0	0	0	NO		NO	0		Spontaneous			Term (>=37weeks)	Singleton		Cephalic		SVD						Male	3000	2.5-3.4	9	10	Normal	1	Group 1
1833	2019-11-27	2019-11-29	2	NO	33			Unknown	NO								0	5	>5	YES	1	NO	0		Spontaneous			Term (>=37weeks)	Singleton		Cephalic		SVD						Male	3000	2.5-3.4	9	10	Normal	3	Group 3
3590	2020-04-13	2020-04-14	1	NO	33			Negative	NO								1	5	>5	NO		NO	0		Spontaneous			Term (>=37weeks)	Singleton		Cephalic		SVD						Male	3000	2.5-3.4	8	10	Normal	3	Group 3
1188	2019-10-13	2019-10-14	1	NO	33			Positive	NO								0	5	>5	NO		NO	0		Spontaneous			Term (>=37weeks)	Singleton		Cephalic		SVD						Female	3000	2.5-3.4	9	10	Normal	3	Group 3
3601	2020-04-14	2020-04-15	1	NO	33			Positive	NO								1	3	1 to 4	YES	2	NO	0		Spontaneous			Term (>=37weeks)	Singleton		Cephalic		SVD						Female	3000	2.5-3.4	9	10	Normal	3	Group 3
2699	2020-04-16	2020-03-17		NO	33			Positive	NO								6	5	>5	NO		NO	0		Spontaneous			Term (>=37weeks)	Singleton		Cephalic		SVD						Female	3000	2.5-3.4			Normal	3	Group 3
1011	2019-09-29	2019-10-01	2	NO	32			Positive	NO								0	4	1 to 4	NO		NO	0		Spontaneous			Term (>=37weeks)	Singleton		Cephalic		SVD						Female	3000	2.5-3.4	9	10	Normal	3	Group 3
2445	2020-01-13	2020-01-14	1	NO	32			Negative	NO								0	4	1 to 4	NO		NO	0		Spontaneous			Term (>=37weeks)	Singleton		Cephalic		SVD						Male	3000	2.5-3.4	7	10	Normal	3	Group 3
1386	2019-10-27	2019-10-28	1	NO	32			Negative	NO								0	5	>5	NO		NO	0		Spontaneous			Term (>=37weeks)	Singleton		Cephalic		SVD						Female	3000	2.5-3.4	8	10	Normal	3	Group 3
562	2019-08-25	2019-08-26	1	NO	32			Positive	NO								0	8	>5	NO		NO	0		Spontaneous			Term (>=37weeks)	Singleton		Cephalic		SVD						Male	3000	2.5-3.4	9	10	Normal	3	Group 3
1031	2019-10-18	2019-10-02		NO	32			Positive	NO								0	4	1 to 4	NO		NO	0		Spontaneous			Term (>=37weeks)	Singleton		Cephalic		SVD						Male	3000	2.5-3.4	9	10	Normal	3	Group 3
1668	2019-11-11	2019-11-16	5	NO	31			Negative	NO								0	4	1 to 4	NO		NO	0		Spontaneous			Term (>=37weeks)	Singleton		Cephalic		SVD						Female	3000	2.5-3.4			Normal	3	Group 3
1914	2019-12-03	2019-12-04	1	NO	31			Negative	NO								0	6	>5	NO		NO	0		Spontaneous			Term (>=37weeks)	Singleton		Cephalic		SVD						Female	3000	2.5-3.4	9	10	Normal	3	Group 3
3608	2020-04-16	2020-04-17	1	NO	31			Negative	NO								0	3	1 to 4	NO		NO	0		Spontaneous			Term (>=37weeks)	Singleton		Cephalic		SVD						Female	3000	2.5-3.4	9	10	Normal	3	Group 3
1586	2020-04-13	2020-04-14	1	NO	31			Negative	NO								1	6	>5	NO		NO	0		Spontaneous			Term (>=37weeks)	Singleton		Cephalic		SVD						Male	3000	2.5-3.4	9	10	Normal	3	Group 3
1298	2019-10-21	2019-10-22	1	NO	31			Positive	NO								0	5	>5	NO		NO	0		Spontaneous			Term (>=37weeks)	Singleton		Breech		VBD		Breech Delivery				Male	3000	2.5-3.4	7	10	Normal	7	Group 7
3730	2020-02-28	2020-02-29	1	NO	31			Negative	NO								0	2	1 to 4	NO		NO	0		Spontaneous			Term (>=37weeks)	Singleton		Cephalic		SVD						Male	3000	2.5-3.4	8	10	Normal	3	Group 3
370	2019-11-26	2019-11-27	1	NO	31			Negative	NO								3	2	1 to 4	NO		NO	0		Spontaneous			Term (>=37weeks)	Singleton		Cephalic		SVD						Male	3000	2.5-3.4			Normal	3	Group 3
1592	2020-04-14	2020-04-18	4	NO	30			Negative	NO								1	3	1 to 4	NO		NO	0		Spontaneous			Term (>=37weeks)	Singleton		Cephalic		CS	CS		Eclampsia			Female	3000	2.5-3.4	8	10	Normal	3	Group 3
1599	2020-04-15	2020-04-18	3	NO	30			Negative	NO								1	6	>5	YES	1	NO	0		Spontaneous			Term (>=37weeks)	Singleton		Cephalic		CS	CS		Fetal distress		Specialist	Female	3000	2.5-3.4	9	10	Normal	3	Group 3
76	2019-07-07	2019-07-09	2	NO	30			Negative	NO								4	3	1 to 4	NO		NO	0		Spontaneous			Term (>=37weeks)	Singleton		Cephalic		SVD						Female	3000	2.5-3.4	7	10	Normal	3	Group 3
794	2019-09-14	2019-09-15	1	NO	30			Negative	NO								0	2	1 to 4	NO		NO	0		Spontaneous			Term (>=37weeks)	Singleton		Cephalic		SVD						Male	3000	2.5-3.4	9	10	Normal	3	Group 3
0	2019-08-24	2019-08-25	1	NO	30			Unknown	NO								3	3	1 to 4	YES	1	NO	0		Spontaneous			Term (>=37weeks)	Singleton		Cephalic		SVD						Female	3000	2.5-3.4	8	10	Normal	3	Group 3
1213	2019-10-09	2019-10-10	1	NO	30			Negative	YES	HTN	1	0	0	0	0		0	1	1 to 4	YES	1	NO	0		Spontaneous			Term (>=37weeks)	Singleton		Cephalic		SVD						Male	3000	2.5-3.4	9	10	Normal	3	Group 3
1570	2020-01-09	2020-01-10	1	NO	30			Unknown	NO								3	0	0	YES	1	NO	0		Spontaneous			Term (>=37weeks)	Singleton		Cephalic		SVD						Male	3000	2.5-3.4	9	10	Normal	1	Group 1
1022	2019-10-01	2019-10-02	1	NO	30			Positive	NO								0	3	1 to 4	NO		NO	0		Spontaneous			Term (>=37weeks)	Singleton		Cephalic		SVD						Male	3000	2.5-3.4	9	10	Normal	3	Group 3
1462	2020-04-15	2020-04-16	1	NO	30			Unknown	NO								0	3	1 to 4	YES	1	NO	0		Spontaneous			Term (>=37weeks)	Singleton		Cephalic		SVD						Male	3000	2.5-3.4	8	10	Normal	3	Group 3
1671	2020-04-28	2020-04-29	1	NO	30			Unknown	NO								0	4	1 to 4	NO		NO	0		Spontaneous			Term (>=37weeks)	Singleton		Cephalic		SVD						Male	3000	2.5-3.4	9	10	Normal	3	Group 3
1633	2020-04-20	2020-04-21	1	NO	30			Positive	NO								1	4	1 to 4	NO		NO	0		Spontaneous			Term (>=37weeks)	Singleton		Cephalic		SVD						Female	3000	2.5-3.4	8	10	Normal	3	Group 3
1160	2019-10-11	2019-10-12	1	NO	30			Positive	NO								0	3	1 to 4	YES	1	NO	0		Spontaneous			Term (>=37weeks)	Singleton		Cephalic		SVD						Male	3000	2.5-3.4	9	10	Normal	3	Group 3
1558	2020-04-04	2020-04-05	1	NO	30			Positive	NO								0	4	1 to 4	NO		NO	0		Spontaneous			Term (>=37weeks)	Singleton		Cephalic		SVD						Male	3000	2.5-3.4	8	10	Normal	3	Group 3
3485	2020-04-20	2020-04-21	1	NO	30			Negative	NO								1	4	1 to 4	NO		NO	0		Spontaneous			Term (>=37weeks)	Singleton		Cephalic		SVD						Female	3000	2.5-3.4	8	10	Normal	3	Group 3
1571	2020-04-08	2020-04-09	1	NO	30			Negative	NO								3	3	1 to 4	NO		NO	0		Spontaneous			Term (>=37weeks)	Singleton		Cephalic		SVD						Male	3000	2.5-3.4	9	10	Normal	3	Group 3
3362	2020-04-23	2020-04-24	1	NO	30			Positive	NO								0	1	1 to 4	NO		NO	0		Spontaneous			Term (>=37weeks)	Singleton		Cephalic		SVD						Male	3000	2.5-3.4	8	10	Normal	3	Group 3
1324	2019-10-23	2019-10-24	1	NO	30			Negative	NO								0	2	1 to 4	NO		NO	0		Spontaneous			Term (>=37weeks)	Singleton		Cephalic		SVD						Female	3000	2.5-3.4	9	10	Normal	3	Group 3
545	2019-08-24	2019-08-25	1	NO	30			Positive	NO								0	3	1 to 4	YES	1	NO	0		Spontaneous			Term (>=37weeks)	Singleton		Cephalic		SVD						Female	3000	2.5-3.4	9	10	Normal	3	Group 3
3622	2020-04-17	2020-04-18	1	NO	29			Positive	NO								1	3	1 to 4	NO		NO	0		Spontaneous			Term (>=37weeks)	Singleton		Cephalic		SVD						Male	3000	2.5-3.4	9	10	Normal	3	Group 3
3049	2020-02-28	2020-02-29	1	NO	29			Positive	NO								0	2	1 to 4	NO		NO	0		Spontaneous			Term (>=37weeks)	Singleton		Cephalic		SVD						Female	3000	2.5-3.4	9	10	Normal	3	Group 3
2317	2020-03-01	2020-03-02	1	NO	29			Unknown	NO								0	1	1 to 4	NO		NO	0		Spontaneous			Term (>=37weeks)	Singleton		Cephalic		SVD						Male	3000	2.5-3.4	8	10	Normal	3	Group 3
1362	2019-10-25	2019-10-26	1	NO	29			Negative	NO								0	1	1 to 4	NO		NO	0		Spontaneous			Term (>=37weeks)	Singleton		Cephalic		SVD						Female	3000	2.5-3.4	9	10	Normal	3	Group 3
1432	2020-10-29	2020-10-30	1	NO	29			Positive	NO								1	3	1 to 4	NO		NO	0		Spontaneous			Term (>=37weeks)	Singleton		Cephalic		SVD						Male	3000	2.5-3.4	8	10	Normal	3	Group 3
1437	2020-10-29	2020-10-30	1	NO	29			Positive	NO								0	2	1 to 4	NO		NO	0		Spontaneous			Term (>=37weeks)	Singleton		Cephalic		SVD						Male	3000	2.5-3.4	8	10	Normal	3	Group 3
2985	2020-01-03	2020-01-04	1	NO	29			Negative	NO								0	3	1 to 4	NO		NO	0		Spontaneous			Term (>=37weeks)	Singleton		Cephalic		SVD						Male	3000	2.5-3.4	7	9	Normal	3	Group 3
319	2019-10-17	2019-10-21	4	NO	28			Negative	NO								2	1	1 to 4	NO		NO	0		Spontaneous			Term (>=37weeks)	Singleton		Cephalic		SVD						Female	3000	2.5-3.4			Normal	3	Group 3
1204	2020-02-01	2020-02-04	3	NO	28			Positive	NO								1	2	1 to 4	NO		NO	0		Spontaneous			Term (>=37weeks)	Singleton		Cephalic		CS	CS		Contracted Pelvis		Specialist	Female	3000	2.5-3.4	9	10	Normal	3	Group 3
1212	2019-10-15	2019-10-17	2	NO	28			Positive	NO								0	2	1 to 4	NO		NO	0		Spontaneous			Term (>=37weeks)	Singleton		Cephalic		CS	CS		Prolonged labour		Specialist	Male	3000	2.5-3.4	8	10	Normal	3	Group 3
1855	2019-11-29	2019-11-30	1	NO	28			Negative	NO								3	2	1 to 4	NO		NO	0		Spontaneous			Term (>=37weeks)	Singleton		Cephalic		SVD						Female	3000	2.5-3.4			Normal	3	Group 3
1085	2019-10-06	2019-10-07	1	NO	28			Negative	NO								0	3	1 to 4	NO		NO	0		Spontaneous			Term (>=37weeks)	Singleton		Cephalic		SVD						Male	3000	2.5-3.4	8	10	Normal	3	Group 3
360	2019-11-20	2019-11-21	1	NO	28			Negative	NO								4	3	1 to 4	NO		NO	0		Spontaneous			Term (>=37weeks)	Singleton		Cephalic		SVD						Female	3000	2.5-3.4			Normal	3	Group 3
1414	2020-10-28	2020-10-29	1	NO	28			Positive	NO								1	1	1 to 4	NO		NO	0		Spontaneous			Term (>=37weeks)	Singleton		Cephalic		SVD						Male	3000	2.5-3.4	9	10	Normal	3	Group 3
1383	2019-10-27	2019-10-28	1	NO	28			Negative	NO								0	3	1 to 4	YES	1	NO	0		Spontaneous			Term (>=37weeks)	Singleton		Cephalic		SVD						Male	3000	2.5-3.4	9	10	Normal	3	Group 3
3356	2020-03-18	2020-03-19	1	NO	28			Unknown	NO								1	1	1 to 4	NO		NO	0		Spontaneous			Term (>=37weeks)	Singleton		Cephalic		SVD						Male	3000	2.5-3.4	9	10	Normal	3	Group 3
551	2019-08-24	2019-08-25	1	NO	28			Positive	NO								0	2	1 to 4	NO		NO	0		Spontaneous			Term (>=37weeks)	Singleton		Cephalic		SVD						Male	3000	2.5-3.4	9	10	Normal	3	Group 3
1013	2019-09-30	2019-09-28		NO	28			Positive	NO								0	1	1 to 4	NO		NO	0		Induced	Misoprostol		Term (>=37weeks)	Singleton		Cephalic		SVD						Male	3000	2.5-3.4	9	10	Normal	4	Group 4
2701	2019-12-18	2019-12-24	6	YES	27			Unknown	NO								0	0	0	NO		NO	0		Spontaneous			Term (>=37weeks)	Singleton		Transverse/ Oblique		CS	CS		Prolonged labour		Medical officer	Male	3000	2.5-3.4	8	10	Normal	9	Group 9
1582	2020-04-11	2020-04-15	4	NO	27			Negative	NO								0	2	1 to 4	NO		NO	0		Spontaneous			Term (>=37weeks)	Singleton		Cephalic		CS	CS		Malpresentation		Medical officer	Female	3000	2.5-3.4	8	10	Normal	3	Group 3
1422	2020-10-29	2020-10-31	2	YES	27			Negative	NO								0	2	1 to 4	NO		NO	0		Spontaneous			Term (>=37weeks)	Singleton		Cephalic		CS	CS		Fetal distress		Medical officer	Female	3000	2.5-3.4	8	10	Normal	3	Group 3
0	2019-12-18	2019-12-19	1	NO	27			Negative	NO								0	2	1 to 4	YES	3	NO	0		Spontaneous			Term (>=37weeks)	Singleton		Cephalic		SVD						Male	3000	2.5-3.4	9	10	Normal	3	Group 3
0	2019-08-08	2019-08-09	1	NO	27			Negative	NO								5	2	1 to 4	NO		NO	0		Spontaneous			Term (>=37weeks)	Singleton		Cephalic		SVD						Male	3000	2.5-3.4	9	10	Normal	3	Group 3
1167	2019-10-12	2019-10-13	1	NO	27			Unknown	NO								0	3	1 to 4	NO		NO	0		Spontaneous			Term (>=37weeks)	Singleton		Cephalic		SVD						Male	3000	2.5-3.4	9	10	Normal	3	Group 3
2578	2020-01-24	2020-01-25	1	NO	27			Negative	NO								1	1	1 to 4	NO		NO	0		Spontaneous			Term (>=37weeks)	Singleton		Cephalic		SVD						Male	3000	2.5-3.4	9	10	Normal	3	Group 3
1413	2019-10-28	2019-10-29	1	NO	27			Negative	NO								0	0	0	NO		NO	0		Spontaneous			Term (>=37weeks)	Singleton		Cephalic		SVD						Male	3000	2.5-3.4	9	10	Normal	1	Group 1
3317	2020-03-19	2020-03-20	1	NO	27			Negative	NO								0	2	1 to 4	NO		NO	0		Spontaneous			Term (>=37weeks)	Singleton		Cephalic		SVD						Female	3000	2.5-3.4	8	10	Normal	3	Group 3
3348	2020-03-21	2020-03-22	1	NO	27			Positive	NO								0	2	1 to 4	NO		NO	0		Spontaneous			Term (>=37weeks)	Singleton		Cephalic		SVD						Female	3000	2.5-3.4	9	10	Normal	3	Group 3
686	2019-09-05	2019-09-06	1	NO	27			Positive	NO								0	2	1 to 4	NO		NO	0		Spontaneous			Term (>=37weeks)	Singleton		Cephalic		SVD						Female	3000	2.5-3.4	9	10	Normal	3	Group 3
3289	2020-03-16	2020-03-17	1	NO	27			Positive	NO								0	1	1 to 4	NO		NO	0		Spontaneous			Term (>=37weeks)	Singleton		Cephalic		SVD						Male	3000	2.5-3.4	9	10	Normal	3	Group 3
818	2019-09-16	2019-09-17	1	NO	26			Positive	NO								3	1	1 to 4	YES	1	NO	0		Spontaneous			Term (>=37weeks)	Singleton		Cephalic		SVD						Male	3000	2.5-3.4	9	10	Normal	3	Group 3
986	2019-10-27	2019-10-30	3	NO	26			Negative	NO								0	0	0	NO		NO	0		Spontaneous			Term (>=37weeks)	Singleton		Cephalic		SVD						Male	3000	2.5-3.4	9	10	Normal	1	Group 1
903	2019-09-22	2019-09-24	2	YES	26			Negative	NO								0	2	1 to 4	NO		YES	1	1 Previous Csar	Spontaneous			Term (>=37weeks)	Singleton		Cephalic		SVD						Male	3000	2.5-3.4	9	10	Normal	5	Group 5
1650	2019-11-15	2019-11-16	1	NO	26			Unknown	NO								2	2	1 to 4	NO		NO	0		Spontaneous			Term (>=37weeks)	Singleton		Cephalic		SVD						Male	3000	2.5-3.4	9	10	Normal	3	Group 3
1708	2019-11-18	2019-11-19	1	NO	26			Unknown	NO								4	0	0	NO		NO	0		Spontaneous			Term (>=37weeks)	Singleton		Cephalic		SVD						Male	3000	2.5-3.4	9	10	Normal	1	Group 1
0	2019-11-20	2019-11-21	1	NO	26			Positive	NO								0	0	0	NO		NO	0		Spontaneous			Term (>=37weeks)	Singleton		Cephalic		SVD						Female	3000	2.5-3.4	9	10	Normal	1	Group 1
0	2019-11-09	2019-11-10	1	NO	26			Positive	NO								0	0	0	NO		NO	0		Spontaneous			Term (>=37weeks)	Singleton		Cephalic		SVD						Female	3000	2.5-3.4	9	10	Normal	1	Group 1
2426	2020-01-12	2020-01-13	1	NO	26			Unknown	NO								1	2	1 to 4	NO		NO	0		Spontaneous			Term (>=37weeks)	Singleton		Cephalic		SVD						Female	3000	2.5-3.4	8	10	Normal	3	Group 3
2473	2020-01-15	2020-01-16	1	NO	26			Negative	NO								1	2	1 to 4	NO		NO	0		Spontaneous			Term (>=37weeks)	Singleton		Cephalic		SVD						Female	3000	2.5-3.4	7	10	Normal	3	Group 3
2734	2020-02-01	2020-02-02	1	NO	26			Unknown	NO								1	2	1 to 4	NO		NO	0		Spontaneous			Term (>=37weeks)	Singleton		Cephalic		SVD						Male	3000	2.5-3.4	8	10	Normal	3	Group 3
1660	2020-04-26	2020-04-27	1	NO	26			Negative	NO								1	1	1 to 4	NO		NO	0		Spontaneous			Term (>=37weeks)	Singleton		Cephalic		SVD						Male	3000	2.5-3.4	8	10	Normal	3	Group 3
1190	2019-10-13	2019-10-14	1	NO	26			Positive	NO								0	1	1 to 4	NO		NO	0		Spontaneous			Term (>=37weeks)	Singleton		Cephalic		SVD						Male	3000	2.5-3.4	9	10	Normal	3	Group 3
3538	2020-04-14	2020-04-15	1	NO	26			Unknown	NO								1	1	1 to 4	NO		NO	0		Spontaneous			Term (>=37weeks)	Singleton		Cephalic		SVD						Male	3000	2.5-3.4	8	10	Normal	3	Group 3
3586	2020-04-14	2020-04-15	1	NO	26			Negative	NO								1	1	1 to 4	NO		NO	0		Spontaneous			Term (>=37weeks)	Singleton		Cephalic		SVD						Female	3000	2.5-3.4	8	10	Normal	3	Group 3
1485	2020-03-16	2020-03-17	1	NO	26			Positive	NO								0	1	1 to 4	NO		NO	0		Spontaneous			Term (>=37weeks)	Singleton		Cephalic		SVD						Male	3000	2.5-3.4	8	10	Normal	3	Group 3
2588	2020-01-24	2020-01-25	1	NO	26			Unknown	NO								0	2	1 to 4	NO		NO	0		Spontaneous			Term (>=37weeks)	Singleton		Cephalic		SVD						Female	3000	2.5-3.4	9	10	Normal	3	Group 3
1175	2020-01-26	2020-01-27	1	NO	26			Positive	NO								1	1	1 to 4	NO		NO	0		Spontaneous			Term (>=37weeks)	Singleton		Cephalic		SVD						Male	3000	2.5-3.4	9	10	Normal	3	Group 3
2303	2020-01-02	2020-01-03	1	NO	26			Negative	NO								1	2	1 to 4	NO		NO	0		Spontaneous			Term (>=37weeks)	Singleton		Cephalic		SVD						Male	3000	2.5-3.4	9	10	Normal	3	Group 3
1352	2019-10-24	2019-10-25	1	YES	26			Positive	NO								0	1	1 to 4	NO		NO	0		Spontaneous			Term (>=37weeks)	Singleton		Cephalic		SVD						Female	3000	2.5-3.4	9	10	Normal	3	Group 3
318	2019-10-17	2019-10-18	1	NO	26			Negative	NO								1	0	0	NO		NO	0		Spontaneous			Term (>=37weeks)	Singleton		Cephalic		SVD						Female	3000	2.5-3.4			Normal	1	Group 1
336	2019-10-29	2019-10-30	1	NO	26			Negative	NO								2	0	0	NO		NO	0		Spontaneous			Term (>=37weeks)	Singleton		Cephalic		SVD						Male	3000	2.5-3.4			Normal	1	Group 1
3734	2020-04-28	2020-04-29	1	NO	26			Negative	NO								0	1	1 to 4	NO		NO	0		Spontaneous			Term (>=37weeks)	Singleton		Cephalic		SVD						Female	3000	2.5-3.4	9	10	Normal	3	Group 3
459	2019-10-14	2019-10-15	1	NO	26			Unknown	NO								0	2	1 to 4	NO		NO	0		Spontaneous			Term (>=37weeks)	Singleton		Cephalic		SVD						Female	3000	2.5-3.4	9	10	Normal	3	Group 3
511	2019-08-20	2019-08-21	1	NO	26			Negative	NO								0	0	0	NO		NO	0		Spontaneous			Term (>=37weeks)	Singleton		Cephalic		SVD						Male	3000	2.5-3.4	9	10	Normal	1	Group 1
363	2019-11-25	2019-11-25	0	NO	26			Negative	NO								4	2	1 to 4	YES	1	NO	0		Spontaneous			Term (>=37weeks)	Singleton		Cephalic		SVD						Male	3000	2.5-3.4	9	10	Normal	3	Group 3
2202	2021-12-25	2019-12-26		NO	26			Unknown	NO								0	3	1 to 4	NO		NO	0		Spontaneous			Term (>=37weeks)	Singleton		Cephalic		SVD						Female	3000	2.5-3.4	9	10	Normal	3	Group 3
2773	2020-02-12	2020-02-15	3	NO	25			Negative	NO								1	1	1 to 4	NO		NO	0		Spontaneous			Term (>=37weeks)	Singleton		Cephalic		CS	CS		Eclampsia		Specialist	Male	3000	2.5-3.4	8		Normal	3	Group 3
2570	2020-01-23	2020-01-26	3	NO	25			Negative	NO								1	2	1 to 4	NO		NO	0		Spontaneous			Term (>=37weeks)	Singleton		Cephalic		CS	CS		Fetal distress		Specialist	Male	3000	2.5-3.4	8	10	Normal	3	Group 3
1075	2020-01-07	2020-01-10	3	NO	25			Unknown	NO								0	2	1 to 4	NO		NO	0		Spontaneous			Term (>=37weeks)	Singleton		Cephalic		CS	CS		Contracted Pelvis		Medical officer	Female	3000	2.5-3.4	8	10	Normal	3	Group 3
1934	2019-12-05	2019-12-06	1	NO	25			Negative	NO								0	1	1 to 4	NO		NO	0		Spontaneous			Term (>=37weeks)	Singleton		Cephalic		SVD						Male	3000	2.5-3.4	9	10	Normal	3	Group 3
2129	2019-12-21	2019-12-22	1	NO	25			Unknown	NO								0	3	1 to 4	NO		NO	0		Spontaneous			Term (>=37weeks)	Singleton		Cephalic		SVD						Male	3000	2.5-3.4	9	10	Normal	3	Group 3
462	2019-08-20	2019-08-21	1	NO	25			Unknown	NO								2	1	1 to 4	NO		NO	0		Spontaneous			Term (>=37weeks)	Singleton		Cephalic		SVD						Female	3000	2.5-3.4	8	10	Normal	3	Group 3
1851	2019-11-29	2019-11-30	1	NO	25			Unknown	NO								0	1	1 to 4	NO		NO	0		Spontaneous			Term (>=37weeks)	Singleton		Cephalic		SVD						Male	3000	2.5-3.4	9	10	Normal	5	Group 5
0	2019-08-19	2019-08-20	1	NO	25			Unknown	NO								0	0	0	NO		NO	0		Spontaneous			Term (>=37weeks)	Singleton		Cephalic		SVD						Male	3000	2.5-3.4	9	10	Normal	1	Group 1
1211	2019-10-15	2019-10-16	1	NO	25			Unknown	NO								0	1	1 to 4	NO		NO	0		Spontaneous			Term (>=37weeks)	Singleton		Cephalic		SVD						Female	3000	2.5-3.4	9	10	Normal	3	Group 3
3441	2020-04-01	2020-04-02	1	YES	25			Positive	NO								1	2	1 to 4	YES	1	NO	0		Spontaneous			Term (>=37weeks)	Singleton		Cephalic		SVD						Male	3000	2.5-3.4	8	10	Normal	3	Group 3
3581	2020-04-14	2020-04-15	1	NO	25			Unknown	NO								1	0	0	NO		NO	0		Spontaneous			Term (>=37weeks)	Singleton		Cephalic		SVD						Female	3000	2.5-3.4	8	10	Normal	1	Group 1
3707	2020-04-15	2020-04-16	1	NO	25			Positive	NO								1	1	1 to 4	NO		NO	0		Spontaneous			Term (>=37weeks)	Singleton		Cephalic		SVD						Male	3000	2.5-3.4	9	10	Normal	3	Group 3
3404	2020-03-28	2020-03-29	1	NO	25			Negative	NO								3	2	1 to 4	NO		NO	0		Spontaneous			Term (>=37weeks)	Singleton		Cephalic		AVD		Vacuum Extraction				Male	3000	2.5-3.4			Normal	3	Group 3
2649	2020-01-27	2020-01-28	1	NO	25			Unknown	NO								0	2	1 to 4	NO		NO	0		Spontaneous			Term (>=37weeks)	Singleton		Cephalic		SVD						Female	3000	2.5-3.4	9	10	Normal	3	Group 3
307	2019-10-12	2019-10-13	1	YES	25			Negative	NO								1	0	0	NO		NO	0		Spontaneous			Term (>=37weeks)	Singleton		Cephalic		SVD						Female	3000	2.5-3.4			Normal	1	Group 1
1425	2020-10-29	2020-10-30	1	NO	25			Positive	NO								1	2	1 to 4	NO		NO	0		Spontaneous			Term (>=37weeks)	Singleton		Cephalic		SVD						Male	3000	2.5-3.4	8	10	Normal	3	Group 3
3260	2020-03-14	2020-03-15	1	NO	25			Negative	NO								1	1	1 to 4	NO		NO	0		Spontaneous			Term (>=37weeks)	Singleton		Cephalic		SVD						Female	3000	2.5-3.4	9	10	Normal	3	Group 3
480	2019-08-17	2019-08-18	1	NO	25			Unknown	NO								0	1	1 to 4	NO		NO	0		Spontaneous			Term (>=37weeks)	Singleton		Cephalic		SVD						Male	3000	2.5-3.4	9	10	Normal	3	Group 3
505	2019-08-19	2019-08-20	1	NO	25			Negative	NO								0	0	0	NO		NO	0		Spontaneous			Term (>=37weeks)	Singleton		Cephalic		SVD						Male	3000	2.5-3.4	9	10	Normal	1	Group 1
186	2019-07-19	2019-07-20	1	NO	25			Negative	NO								3	1	1 to 4	NO		NO	0		Spontaneous			Term (>=37weeks)	Singleton		Cephalic		SVD						Female	3000	2.5-3.4	9	10	Normal	3	Group 3
512	2019-08-20	2019-08-21	1	NO	25			Negative	NO								0	1	1 to 4	NO		NO	0		Spontaneous			Term (>=37weeks)	Singleton		Cephalic		SVD						Male	3000	2.5-3.4	9	10	Normal	3	Group 3
547	2019-08-24	2019-08-25	1	NO	25			Negative	NO								0	1	1 to 4	NO		NO	0		Spontaneous			Term (>=37weeks)	Singleton		Cephalic		CS	CS		APH		Specialist	Female	3000	2.5-3.4	9	10	Normal	3	Group 3
611	2019-08-30	2019-08-31	1	NO	25			Positive	NO								0	0	0	NO		NO	0		Spontaneous			Term (>=37weeks)	Singleton		Cephalic		SVD						Female	3000	2.5-3.4	9	10	Normal	1	Group 1
2275	2020-02-05	2020-01-10		NO	25			Negative	NO								0	2	1 to 4	NO		NO	0		Spontaneous			Term (>=37weeks)	Singleton		Cephalic		CS	CS		None of above			Male	3000	2.5-3.4	9	10	Normal	3	Group 3
317	2017-10-17	2019-10-21		YES	24			Negative	NO								1	0	0	NO		NO	0		Spontaneous			Term (>=37weeks)	Singleton		Cephalic		SVD						Female	3000	2.5-3.4			Normal	1	Group 1
1152	2020-01-21	2020-01-25	4	NO	24			Positive	NO								0	3	1 to 4	NO		NO	0		Spontaneous			Term (>=37weeks)	Singleton		Cephalic		CS	CS		Fetal distress			Male	3000	2.5-3.4	9	10	Normal	3	Group 3
1399	2019-10-27	2019-10-30	3	NO	24			Negative	NO								0	1	1 to 4	NO		NO	0		Spontaneous			Term (>=37weeks)	Singleton		Cephalic		CS	CS		Fetal distress		Specialist	Female	3000	2.5-3.4	8	10	Normal	3	Group 3
718	2019-09-07	2019-09-09	2	NO	24			Unknown	NO								0	1	1 to 4	NO		YES	1	1 Previous Csar	Spontaneous			Term (>=37weeks)	Singleton		Cephalic		SVD						Male	3000	2.5-3.4	9	10	Normal	5	Group 5
2042	2019-12-14	2019-12-15	1	NO	24			Negative	NO								3	3	1 to 4	NO		NO	0		Spontaneous			Term (>=37weeks)	Singleton		Cephalic		SVD						Male	3000	2.5-3.4	9	10	Normal	3	Group 3
1521	2019-11-06	2019-11-07	1	NO	24			Unknown	NO								1	1	1 to 4	NO		NO	0		Spontaneous			Term (>=37weeks)	Singleton		Cephalic		SVD						Male	3000	2.5-3.4	9	10	Normal	3	Group 3
1589	2019-11-26	2019-11-27	1	NO	24			Positive	NO								0	3	1 to 4	NO		NO	0		Spontaneous			Term (>=37weeks)	Singleton		Cephalic		SVD						Male	3000	2.5-3.4	9	10	Normal	3	Group 3
1210	2019-10-14	2019-10-15	1	NO	24			Negative	NO								0	1	1 to 4	NO		NO	0		Spontaneous			Term (>=37weeks)	Singleton		Cephalic		SVD						Female	3000	2.5-3.4	8	10	Normal	3	Group 3
3447	2020-04-02	2020-04-03	1	YES	24			Negative	NO								1	1	1 to 4	NO		NO	0		Spontaneous			Term (>=37weeks)	Singleton		Cephalic		SVD						Male	3000	2.5-3.4	8	10	Normal	3	Group 3
1373	2019-10-26	2019-10-27	1	NO	24			Negative	NO								0	1	1 to 4	NO		NO	0		Spontaneous			Term (>=37weeks)	Singleton		Cephalic		SVD						Female	3000	2.5-3.4	9	10	Normal	3	Group 3
298	2019-10-06	2019-10-07	1	NO	24			Negative	NO								1	0	0	NO		NO	0		Spontaneous			Term (>=37weeks)	Singleton		Cephalic		SVD						Female	3000	2.5-3.4			Normal	1	Group 1
312	2019-10-14	2019-10-15	1	YES	24			Negative	NO								3	2	1 to 4	NO		NO	0		Spontaneous			Term (>=37weeks)	Singleton		Cephalic		SVD						Female	3000	2.5-3.4			Normal	3	Group 3
1455	2019-10-31	2019-11-01	1	NO	24			Negative	NO								0	0	0	NO		NO	0		Spontaneous			Term (>=37weeks)	Singleton		Cephalic		SVD						Female	3000	2.5-3.4	8	10	Normal	1	Group 1
3259	2020-03-14	2020-03-15	1	NO	24			Negative	NO								0	1	1 to 4	NO		NO	0		Spontaneous			Term (>=37weeks)	Singleton		Cephalic		SVD						Female	3000	2.5-3.4	9	10	Normal	3	Group 3
507	2019-08-19	2019-08-20	1	NO	24			Negative	NO								0	3	1 to 4	NO		NO	0		Spontaneous			Term (>=37weeks)	Singleton		Cephalic		SVD						Male	3000	2.5-3.4	9	10	Normal	3	Group 3
3583	2020-05-13	2020-04-14		NO	24			Unknown	NO								0	1	1 to 4	NO		NO	0		Spontaneous			Term (>=37weeks)	Singleton		Cephalic		SVD						Female	3000	2.5-3.4	8	10	Normal	3	Group 3
1411	2019-10-28	2020-10-29		NO	23			Negative	NO								0	1	1 to 4	NO		NO	0		Spontaneous			Term (>=37weeks)	Singleton		Cephalic		SVD						Male	3000	2.5-3.4	8	10	Normal	3	Group 3
2533	2020-01-20	2020-01-25	5	NO	23			Positive	NO								1	2	1 to 4	NO		NO	0		Spontaneous			Term (>=37weeks)	Singleton		Cephalic		CS	CS		Contracted Pelvis		Specialist	Male	3000	2.5-3.4	9	10	Normal	3	Group 3
346	2019-11-10	2019-11-13	3	NO	23			Negative	NO								1	0	0	NO		NO	0		Spontaneous			Term (>=37weeks)	Singleton		Cephalic		SVD						Female	3000	2.5-3.4			Normal	1	Group 1
804	2021-08-31	2021-09-01	1	NO	23			Unknown	NO								0	0	0	YES	1	NO	0		Spontaneous			Term (>=37weeks)	Singleton		Cephalic		SVD						Male	3000	2.5-3.4	8	9	Normal	1	Group 1
2064	2019-12-16	2019-12-17	1	NO	23			Unknown	NO								0	0	0	NO		NO	0		Spontaneous			Term (>=37weeks)	Singleton		Cephalic		SVD						Male	3000	2.5-3.4	9	10	Normal	1	Group 1
1775	2019-11-24	2019-11-25	1	NO	23			Unknown	NO								5	0	0	NO		NO	0		Spontaneous			Term (>=37weeks)	Singleton		Cephalic		SVD						Female	3000	2.5-3.4	8	10	Normal	1	Group 1
228	2019-09-16	2019-09-17	1	NO	23			Unknown	NO								4	0	0	NO		NO	0		Spontaneous			Term (>=37weeks)	Singleton		Cephalic		SVD						Female	3000	2.5-3.4	9	10	Normal	1	Group 1
1480	2020-03-15	2020-03-16	1	NO	23			Unknown	NO								0	1	1 to 4	NO		NO	0		Spontaneous			Term (>=37weeks)	Singleton		Cephalic		SVD						Female	3000	2.5-3.4	8	10	Normal	3	Group 3
1101	2019-10-07	2019-10-08	1	NO	23			Unknown	NO								0	1	1 to 4	NO		NO	0		No labor (pre-labor CS)			Term (>=37weeks)	Singleton		Breech		VBD		Breech Delivery				Male	3000	2.5-3.4	0	0	Stillbirth	7	Group 7
2475	2020-01-15	2020-01-16	1	NO	23			Negative	NO								0	1	1 to 4	NO		NO	0		Spontaneous			Term (>=37weeks)	Singleton		Cephalic		SVD						Male	3000	2.5-3.4	8	10	Normal	3	Group 3
1514	2020-03-20	2020-03-21	1	NO	23			Negative	NO								1	1	1 to 4	NO		NO	0		Spontaneous			Term (>=37weeks)	Singleton		Cephalic		SVD						Male	3000	2.5-3.4	8	10	Normal	3	Group 3
1643	2020-04-22	2020-04-23	1	NO	23			Unknown	NO								1	2	1 to 4	NO		NO	0		Spontaneous			Term (>=37weeks)	Singleton		Cephalic		SVD						Male	3000	2.5-3.4	8	10	Normal	3	Group 3
1580	2020-04-10	2020-04-11	1	NO	23			Unknown	NO								0	0	0	NO		NO	0		Spontaneous			Term (>=37weeks)	Singleton		Cephalic		SVD						Male	3000	2.5-3.4	8	10	Normal	1	Group 1
3391	2020-03-26	2020-03-27	1	NO	23			Negative	NO								3	2	1 to 4	NO		NO	0		Spontaneous			Term (>=37weeks)	Singleton		Cephalic		SVD						Female	3000	2.5-3.4			Normal	3	Group 3
2302	2020-01-02	2020-01-03	1	NO	23			Positive	NO								0	0	0	NO		NO	0		Spontaneous			Term (>=37weeks)	Singleton		Cephalic		SVD						Male	3000	2.5-3.4	8	10	Normal	1	Group 1
1376	2019-10-26	2019-10-27	1	NO	23			Negative	NO								0	1	1 to 4	NO		NO	0		Spontaneous			Term (>=37weeks)	Singleton		Cephalic		SVD						Male	3000	2.5-3.4	9	10	Normal	3	Group 3
1393	2019-10-27	2019-10-28	1	NO	23			Positive	NO								0	1	1 to 4	NO		NO	0		Spontaneous			Term (>=37weeks)	Singleton		Cephalic		SVD						Female	3000	2.5-3.4	8	10	Normal	3	Group 3
349	2019-11-13	2019-11-14	1	NO	23			Negative	NO								1	0	0	NO		NO	0		Spontaneous			Term (>=37weeks)	Singleton		Cephalic		SVD						Male	3000	2.5-3.4	9	10	Normal	1	Group 1
2589	2020-03-10	2020-03-11	1	NO	23			Positive	NO								4	1	1 to 4	NO		NO	0		Spontaneous			Term (>=37weeks)	Singleton		Cephalic		SVD						Male	3000	2.5-3.4	8	10	Normal	3	Group 3
3280	2020-03-16	2020-03-17	1	NO	23			Negative	NO								0	1	1 to 4	NO		NO	0		Spontaneous			Term (>=37weeks)	Singleton		Cephalic		SVD						Male	3000	2.5-3.4	9	10	Normal	3	Group 3
622	2019-08-31	2019-09-01	1	NO	23			Positive	NO								0	0	0	NO		NO	0		Spontaneous			Term (>=37weeks)	Singleton		Cephalic		SVD						Male	3000	2.5-3.4	9	10	Normal	1	Group 1
3678	2020-03-22	2020-04-23		YES	22			Negative	NO								1	1	1 to 4	NO		NO	0		Spontaneous			Term (>=37weeks)	Singleton		Cephalic		SVD						Male	3000	2.5-3.4	9	10	Normal	3	Group 3
2825	2020-02-10	2020-02-15	5	NO	22			Negative	NO								0	1	1 to 4	NO		NO	0		Spontaneous			Term (>=37weeks)	Singleton		Cephalic		CS	CS		Fetal distress		Specialist	Female	3000	2.5-3.4	9	10	Normal	3	Group 3
1384	2019-10-27	2019-10-29	2	YES	22			Negative	NO								0	1	1 to 4	YES	2	NO	0		Spontaneous			Term (>=37weeks)	Singleton		Cephalic		CS	CS		None of above	Prolonged Labor	Specialist	Female	3000	2.5-3.4	9	10	Normal	3	Group 3
3749	2020-04-29	2020-05-01	2	NO	22			Negative	NO								0	0	0	YES	2	NO	0		Spontaneous			Term (>=37weeks)	Singleton		Cephalic		SVD						Female	3000	2.5-3.4	9	10	Normal	1	Group 1
4042	2020-05-29	2020-05-31	2	YES	22			Negative	NO								5	1	1 to 4	NO		NO	0		Spontaneous			Term (>=37weeks)	Singleton		Cephalic		CS	CS		Prolonged labour		Medical officer	Female	3000	2.5-3.4	10	10	Normal	3	Group 3
951	2019-09-26	2019-09-27	1	NO	22			Negative	NO								0	2	1 to 4	NO		NO	0		Spontaneous			Term (>=37weeks)	Singleton		Cephalic		SVD						Female	3000	2.5-3.4	9	10	Normal	3	Group 3
798	2019-09-14	2019-09-15	1	YES	22			Negative	NO								4	0	0	NO		NO	0		Spontaneous			Term (>=37weeks)	Singleton		Cephalic		SVD						Female	3000	2.5-3.4	9	10	Normal	1	Group 1
1970	2019-12-08	2019-12-09	1	NO	22			Negative	NO								0	0	0	NO		NO	0		Spontaneous			Term (>=37weeks)	Singleton		Cephalic		AVD		Vacuum Extraction				Female	3000	2.5-3.4	8	10	Normal	1	Group 1
1970	2019-12-08	2019-12-09	1	NO	22			Negative	NO								0	0	0	NO		NO	0		Spontaneous			Term (>=37weeks)	Singleton		Cephalic		AVD		Vacuum Extraction				Female	3000	2.5-3.4	8	10	Normal	1	Group 1
0	2019-12-09	2019-12-10	1	NO	22			Positive	NO								3	1	1 to 4	YES	1	NO	0		Spontaneous			Term (>=37weeks)	Singleton		Cephalic		SVD						Female	3000	2.5-3.4	9	10	Normal	3	Group 3
811	2019-09-15	2019-09-16	1	NO	22			Negative	NO								3	0	0	NO		NO	0		Spontaneous			Term (>=37weeks)	Singleton		Cephalic		SVD						Female	3000	2.5-3.4	9	10	Normal	1	Group 1
1162	2019-10-11	2019-10-12	1	NO	22			Positive	NO								0	1	1 to 4	NO		NO	0		Spontaneous			Term (>=37weeks)	Singleton		Cephalic		SVD						Male	3000	2.5-3.4	9	10	Normal	3	Group 3
3602	2020-04-15	2020-04-16	1	NO	22			Negative	NO								0	1	1 to 4	NO		NO	0		Spontaneous			Term (>=37weeks)	Singleton		Cephalic		SVD						Male	3000	2.5-3.4	9	10	Normal	3	Group 3
1604	2020-04-15	2020-04-16	1	NO	22			Positive	NO								1	3	1 to 4	NO		NO	0		Spontaneous			Term (>=37weeks)	Singleton		Cephalic		SVD						Male	3000	2.5-3.4	8	10	Normal	3	Group 3
1304	2019-10-21	2019-10-22	1	NO	22			Positive	NO								0	0	0	NO		NO	0		Spontaneous			Term (>=37weeks)	Singleton		Cephalic		SVD						Male	3000	2.5-3.4	9	10	Normal	1	Group 1
1367	2019-10-25	2019-10-26	1	NO	22			Negative	NO								0	2	1 to 4	NO		NO	0		Spontaneous			Term (>=37weeks)	Singleton		Cephalic		SVD						Female	3000	2.5-3.4	9	10	Normal	3	Group 3
1358	2020-02-23	2020-02-24	1	NO	22			Negative	NO								4	3	1 to 4	NO		NO	0		Spontaneous			Term (>=37weeks)	Singleton		Cephalic		SVD						Female	3000	2.5-3.4			Normal	3	Group 3
3271	2020-03-15	2020-03-16	1	NO	22			Negative	NO								0	0	0	NO		NO	0		Spontaneous			Term (>=37weeks)	Singleton		Cephalic		SVD						Male	3000	2.5-3.4	9	10	Normal	1	Group 1
3302	2020-03-18	2020-03-19	1	NO	22			Negative	NO								0	1	1 to 4	NO		NO	0		Spontaneous			Term (>=37weeks)	Singleton		Cephalic		SVD						Female	3000	2.5-3.4	9	10	Normal	3	Group 3
501	2019-08-19	2019-08-20	1	NO	22			Negative	NO								0	2	1 to 4	NO		YES	2	>1 Previous Scar	Spontaneous			Term (>=37weeks)	Singleton		Cephalic		CS	CS		Previous CS		Specialist	Male	3000	2.5-3.4	8	10	Normal	5	Group 5
518	2019-08-21	2019-08-22	1	NO	22			Negative	NO								0	1	1 to 4	YES	1	NO	0		Spontaneous			Term (>=37weeks)	Singleton		Cephalic		SVD						Male	3000	2.5-3.4	9	10	Normal	3	Group 3
3331	2020-03-20	2020-03-21	1	NO	22			Unknown	NO								0	1	1 to 4	NO		NO	0		Spontaneous			Term (>=37weeks)	Singleton		Cephalic		SVD						Male	3000	2.5-3.4	9	10	Normal	3	Group 3
3335	2020-03-21	2020-03-22	1	NO	22			Unknown	NO								0	0	0	NO		NO	0		Spontaneous			Term (>=37weeks)	Singleton		Cephalic		SVD						Female	3000	2.5-3.4	9	10	Normal	1	Group 1
3354	2020-03-22	2020-03-23	1	NO	22			Positive	NO								0	1	1 to 4	NO		NO	0		Spontaneous			Term (>=37weeks)	Singleton		Cephalic		SVD						Male	3000	2.5-3.4	9	10	Normal	3	Group 3
614	2019-08-30	2019-08-31	1	NO	22			Positive	NO								0	0	0	NO		NO	0		Spontaneous			Term (>=37weeks)	Singleton		Cephalic		SVD						Male	3000	2.5-3.4	8	10	Normal	1	Group 1
3654	2020-04-20	2021-04-21		NO	21			Unknown	NO								0	1	1 to 4	YES	0	NO	0		Spontaneous			Term (>=37weeks)	Singleton		Cephalic		SVD						Male	3000	2.5-3.4	8	10	Normal	3	Group 3
1630	2019-12-25	2019-12-27	2	NO	21			Unknown	NO								0	0	0	NO		NO	0		Spontaneous			Term (>=37weeks)	Singleton		Cephalic		SVD						Male	3000	2.5-3.4	8	10	Normal	1	Group 1
1847	2019-11-29	2019-11-30	1	NO	21			Negative	NO								3	0	0	YES	1	NO	0		Spontaneous			Term (>=37weeks)	Singleton		Cephalic		SVD						Male	3000	2.5-3.4	9	10	Normal	1	Group 1
796	2019-09-14	2019-09-15	1	NO	21			Positive	NO								3	0	0	NO		NO	0		Spontaneous			Term (>=37weeks)	Singleton		Cephalic		SVD						Male	3000	2.5-3.4	9	10	Normal	1	Group 1
3303	2020-03-19	2020-03-20	1	NO	21			Unknown	NO								0	0	0	NO		NO	0		Spontaneous			Term (>=37weeks)	Singleton		Cephalic		SVD						Male	3000	2.5-3.4	8	10	Normal	1	Group 1
3453	2020-04-02	2020-04-03	1	NO	21			Positive	NO								1	1	1 to 4	NO		NO	0		Spontaneous			Term (>=37weeks)	Singleton		Cephalic		SVD						Male	3000	2.5-3.4	8	10	Normal	3	Group 3
3427	2020-03-30	2020-03-31	1	NO	21			Negative	NO								2	1	1 to 4	NO		NO	0		Spontaneous			Term (>=37weeks)	Singleton		Cephalic		SVD						Male	3000	2.5-3.4			Normal	3	Group 3
3240	2020-03-13	2020-03-14	1	NO	21			Negative	NO								0	1	1 to 4	NO		NO	0		Spontaneous			Term (>=37weeks)	Singleton		Cephalic		SVD						Male	3000	2.5-3.4	8	10	Normal	3	Group 3
3291	2020-03-16	2020-03-17	1	NO	21			Positive	NO								0	0	0	NO		NO	0		Spontaneous			Term (>=37weeks)	Singleton		Cephalic		SVD						Female	3000	2.5-3.4	9	10	Normal	1	Group 1
3310	2020-03-18	2020-03-19	1	NO	21			Negative	NO								0	0	0	NO		NO	0		Spontaneous			Term (>=37weeks)	Singleton		Cephalic		SVD						Male	3000	2.5-3.4	9	10	Normal	1	Group 1
508	2019-08-20	2019-08-21	1	NO	21			Positive	NO								0	1	1 to 4	NO		NO	0		Spontaneous			Term (>=37weeks)	Singleton		Cephalic		SVD						Male	3000	2.5-3.4	8	10	Normal	3	Group 3
668	2019-09-04	2019-09-05	1	NO	21			Positive	NO								0	0	0	NO		NO	0		Spontaneous			Term (>=37weeks)	Singleton		Cephalic		SVD						Female	3000	2.5-3.4	9	10	Normal	1	Group 1
229	2019-09-25	2019-10-30		YES	20			Negative	NO								0	1	1 to 4	NO		NO	0		Spontaneous			Term (>=37weeks)	Singleton		Cephalic		CS	CS		Prolonged labour		Medical officer	Male	3000	2.5-3.4	8	10	Normal	3	Group 3
3589	2020-04-14	2020-04-18	4	NO	20			Negative	NO								0	1	1 to 4	NO		NO	0		Spontaneous			Term (>=37weeks)	Singleton		Cephalic		CS	CS		Fetal distress			Male	3000	2.5-3.4	9	10	Normal	3	Group 3
804	2019-09-15	2019-09-16	1	NO	20			Negative	NO								4	0	0	NO		NO	0		Spontaneous			Term (>=37weeks)	Singleton		Cephalic		SVD						Male	3000	2.5-3.4	9	10	Normal	1	Group 1
897	2019-09-22	2019-09-23	1	NO	20			Unknown	NO								0	0	0	NO		NO	0		Spontaneous			Term (>=37weeks)	Singleton		Cephalic		SVD						Female	3000	2.5-3.4	8	10	Normal	1	Group 1
0	2019-12-16	2019-12-17	1	NO	20			Unknown	NO								0	0	0	YES	1	NO	0		Spontaneous			Term (>=37weeks)	Singleton		Cephalic		SVD						Female	3000	2.5-3.4	0	0	Stillbirth	1	Group 1
0	2019-11-23	2019-11-24	1	NO	20			Negative	NO								0	1	1 to 4	NO		NO	0		Spontaneous			Preterm (<37weeks)	Singleton		Cephalic		SVD						Male	3000	2.5-3.4	9	10	Normal	10	Group 10
1890	2019-11-25	2019-11-26	1	NO	20			Negative	NO								4	3	1 to 4	NO		NO	0		Spontaneous			Term (>=37weeks)	Singleton		Cephalic		SVD						Male	3000	2.5-3.4			Normal	3	Group 3
1037	2019-10-02	2019-10-03	1	NO	20			Positive	NO								0	1	1 to 4	NO		NO	0		Spontaneous			Term (>=37weeks)	Singleton		Cephalic		SVD						Female	3000	2.5-3.4	9	10	Normal	3	Group 3
1057	2019-10-04	2019-10-05	1	NO	20			Negative	NO								0	3	1 to 4	NO		NO	0		Spontaneous			Term (>=37weeks)	Singleton		Cephalic		SVD						Female	3000	2.5-3.4	8	10	Normal	3	Group 3
2419	2020-01-11	2020-01-12	1	NO	20			Negative	NO								0	0	0	NO		NO	0		Spontaneous			Term (>=37weeks)	Singleton		Cephalic		SVD						Male	3000	2.5-3.4	9	10	Normal	1	Group 1
1093	2019-10-07	2019-10-08	1	NO	20			Positive	NO								0	1	1 to 4	NO		NO	0		Spontaneous			Term (>=37weeks)	Singleton		Cephalic		SVD						Male	3000	2.5-3.4	8	10	Normal	3	Group 3
1129	2019-10-09	2019-10-10	1	NO	20			Negative	NO								0	1	1 to 4	NO		NO	0		Spontaneous			Term (>=37weeks)	Singleton		Cephalic		SVD						Male	3000	2.5-3.4	9	10	Normal	3	Group 3
1528	2020-03-24	2020-03-25	1	NO	20			Unknown	NO								0	2	1 to 4	NO		NO	0		Spontaneous			Term (>=37weeks)	Singleton		Cephalic		SVD						Male	3000	2.5-3.4	8	10	Normal	3	Group 3
1612	2020-04-16	2020-04-17	1	NO	20			Unknown	NO								1	1	1 to 4	NO		NO	0		Spontaneous			Term (>=37weeks)	Singleton		Cephalic		SVD						Male	3000	2.5-3.4	8	10	Normal	3	Group 3
1177	2019-10-12	2019-10-13	1	NO	20			Negative	NO								0	0	0	NO		NO	0		Spontaneous			Term (>=37weeks)	Singleton		Cephalic		SVD						Male	3000	2.5-3.4	8	10	Normal	1	Group 1
3169	2020-03-13	2020-03-14	1	NO	20			Negative	NO								1	0	0	NO		NO	0		Spontaneous			Preterm (<37weeks)	Singleton		Breech		VBD		Breech Delivery				Female	3000	2.5-3.4			Normal	6	Group 6
3594	2020-04-14	2020-04-15	1	NO	20			Unknown	NO								1	0	0	NO		NO	0		Spontaneous			Term (>=37weeks)	Singleton		Cephalic		SVD						Female	3000	2.5-3.4	9	10	Normal	1	Group 1
2593	2020-01-27	2020-01-28	1	NO	20			Positive	NO								0	0	0	NO		NO	0		Spontaneous			Term (>=37weeks)	Singleton		Cephalic		SVD						Male	3000	2.5-3.4	9	10	Normal	1	Group 1
1453	2019-10-31	2019-11-01	1	NO	20			Negative	NO								0	1	1 to 4	NO		NO	0		Spontaneous			Term (>=37weeks)	Singleton		Cephalic		SVD						Female	3000	2.5-3.4	9	10	Normal	3	Group 3
3247	2020-03-13	2020-03-14	1	NO	20			Negative	NO								0	0	0	NO		NO	0		Spontaneous			Term (>=37weeks)	Singleton		Cephalic		SVD						Male	3000	2.5-3.4	9	10	Normal	1	Group 1
[truncated: 1,184 more rows]
